# Supplementary material for: Nencki Affective Picture System: Cross-Cultural Study in Europe and Iran
Source: Front Psychol. 2017 Mar 3;8:274. doi: 10.3389/fpsyg.2017.00274 (PMC5334317; doi:10.3389/fpsyg.2017.00274)
Supplement: Supplementary file 1 [file Data_Sheet_1.xlsx]

## Sheet: Sheet1
Supplementary Table S1 List of all the NAPS pictures used in the study together with the mean ratings and standard deviations for each cultural group across all basic emotions and affective dimensions.
					Happines				Sadness				Fear				Surprise				Anger				Disgust				Arousal				Valence
					Iran		Europe		Iran		Europe		Iran		Europe		Iran		Europe		Iran		Europe		Iran		Europe		Iran		Europe		Iran		Europe
ID	Cateory	Nr	v/h	Description	M	SD	M	SD	M	SD	M	SD	M	SD	M	SD	M	SD	M	SD	M	SD	M	SD	M	SD	M	SD	M	SD	M	SD	M	SD	M	SD		Acronym	Description
Animals_002_v	Animals	1	v	Lion	2.6	1.95	3.51	1.68	1.18	0.51	1.05	0.23	3.1	2.13	2.64	1.83	2.83	1.89	2.44	1.67	1.56	1.29	1.11	0.52	1.83	1.62	1.11	0.31	4.75	2.45	4.1	2.04	5.13	1.86	5.77	1.49		ID	picture category and number
Animals_004_v	Animals	2	v	Wolf	1.55	1.01	1.82	1.19	1.11	0.31	1.16	0.5	3.83	2.12	3.41	1.8	2.7	1.83	2.44	1.8	1.54	1.21	1.32	0.74	1.51	1	1.24	0.59	4.78	2.61	4.64	2.07	4.35	1.83	4.41	2.02		V/H	vertical / horizontal
Animals_007_h	Animals	3	h	Wolf	1.77	1.44	1.95	1.5	1.49	1.07	1.29	0.8	3.6	2.11	3.44	2.07	2.55	1.68	2.33	1.77	1.55	1.27	1.51	1	1.59	1.16	1.5	0.86	4.85	2.5	4.74	2.16	4.55	2.05	4.82	1.75		M	mean
Animals_025_h	Animals	4	h	Sheep	1.05	0.32	1.05	0.23	4.8	2.05	4.44	1.71	1.98	1.76	2.23	1.65	2.2	1.65	2.56	1.76	3.45	2.4	3.59	2.09	2.55	2.23	2.54	1.8	4.38	2.59	4.87	1.99	3.13	1.51	2.74	1.41		SD	standard deviation
Animals_030_h	Animals	5	h	Snake	1.33	0.87	1.39	0.92	1.47	0.8	1.45	0.89	4.1	2.15	3.59	2.17	2.75	1.81	2.56	1.97	1.32	0.74	1.58	1.2	2.5	2.17	2.44	1.55	4.78	2.66	4.15	2.1	3.9	1.41	3.95	1.89		EU	European population
Animals_038_h	Animals	6	h	Dead Boar	1.03	0.16	1	0.01	4.75	1.92	3.87	1.84	2.35	1.78	1.84	1.17	2.1	1.69	2.26	1.62	3.13	2.22	2.97	2.19	3.45	2.53	2.69	1.7	4.63	2.58	4.18	1.96	2.9	1.34	2.68	1.21		IR	Iranian population
Animals_039_h	Animals	7	h	Dead dog	1	0.01	1	0.01	4.83	2.11	4.67	2.38	2.73	2.36	3.15	2.35	2.95	1.99	3.33	2.33	3	2.42	3.38	2.38	4.48	2.17	4.64	1.91	5.23	2.38	6.33	1.85	2.5	1.54	1.92	1.15
Animals_045_h	Animals	8	h	Dead Bird	1.03	0.16	1	0.01	3.68	2.26	3.54	1.94	2.4	2	2.23	1.78	2.43	1.82	2.51	1.99	2.23	2.08	1.82	1.43	3.73	2.14	3.44	2.05	4.2	2.36	4.21	2.2	2.77	1.2	2.95	1.39
Animals_060_h	Animals	9	h	Sick Leopard	1.11	0.39	1.1	0.31	4.5	2.04	4.36	1.8	2.18	1.85	2.33	1.63	2.35	1.94	2.64	1.86	3.18	2.33	2.13	1.64	2.7	2.08	1.71	1.25	4.48	2.35	4.44	2.06	2.98	1.35	3.08	1.69
Animals_065_h	Animals	10	h	Worms	1.38	0.85	1.38	0.88	1.49	0.79	1.26	0.79	1.95	1.71	1.92	1.38	1.67	1.13	1.92	1.42	1.21	0.7	1.24	0.54	3.58	2.3	3.77	2.13	3.35	2.03	3.39	1.53	4.18	1.47	3.71	1.45
Animals_067_h	Animals	11	h	Dead Mouse	1.38	0.96	1.29	0.8	2.33	2	3.36	2.03	2.53	2.12	2.13	1.64	2.05	1.34	2.79	1.78	1.85	1.86	2.05	1.69	3.15	2.06	2.46	1.83	3.68	2.21	3.92	1.58	3.75	1.5	3.21	1.81
Animals_074_h	Animals	12	h	Starved Dog	1.26	0.68	1	0.01	4.03	2.28	5.49	1.59	2.75	2.25	3.21	2.23	2.68	1.97	3.05	2.11	2.8	2.33	4.51	2.26	3.1	2.39	3.36	1.93	4.08	2.47	5.82	2.22	3.28	1.72	1.97	1
Animals_077_h	Animals	13	h	Sick Dog	1.1	0.45	1.05	0.23	3.68	2.03	5.21	1.79	2.33	1.83	2.56	1.93	2.03	1.44	2.38	1.77	2.4	1.82	4.26	2	3.08	2.22	2.92	1.88	4.03	2.27	5.64	1.87	3.43	1.47	2.29	1.31
Animals_085_h	Animals	14	h	Lion	2.68	2.16	2.74	1.8	1.08	0.27	1.24	0.63	3.45	2.16	3.31	1.88	2.95	1.96	2.62	1.93	1.29	1.04	1.39	0.92	1.03	0.16	1.21	0.7	5.28	2.43	4.49	2.19	4.75	1.85	5.08	1.64
Animals_086_v	Animals	15	v	Cat	1.69	1.42	1.97	1.35	1.62	1.21	2.05	1.75	2.43	1.91	1.55	0.83	1.9	1.17	1.69	0.95	1.8	1.26	1.45	0.86	2.95	2.22	1.89	1.13	3.8	2.21	3.38	1.93	3.9	1.28	4.46	1.74
Animals_087_h	Animals	16	h	Bat	2	1.75	2.15	1.53	1.77	1.42	1.21	0.58	3.4	2.15	2.64	1.71	2.85	1.99	2.51	1.64	1.54	1.37	1.16	0.49	3.23	2.19	2.23	1.65	4.48	2.37	3.44	1.98	4.48	1.84	5.23	1.68
Animals_089_v	Animals	17	v	Lizard	2.28	1.62	3.08	1.66	1.38	0.96	1	0.01	2.95	2.29	1.58	1.08	2.53	1.72	2.18	1.47	1.26	0.59	1.06	0.23	2.5	2.15	1.34	0.81	4.28	2.37	2.74	1.86	4.65	1.82	5.72	1.17
Animals_090_h	Animals	18	h	Pelicans	3.4	1.78	3.79	1.95	1	0.01	1	0.01	1	0.01	1.11	0.51	1.59	0.91	1.29	0.57	1	0.01	1	0.01	1	0.01	1	0.01	2.15	1.39	2.74	1.92	6.03	1.19	6.46	1.62
Animals_097_h	Animals	19	h	Cow	2.4	1.84	2.51	1.67	1	0.01	1.08	0.37	1.13	0.47	1.11	0.39	1.38	0.9	1.05	0.23	1	0.01	1.05	0.23	1	0.01	1.06	0.23	2.4	1.77	2.33	1.34	5.59	1.21	5.77	1.4
Animals_100_h	Animals	20	h	Flamingo	3.28	1.77	4.67	1.94	1.05	0.23	1.08	0.36	1.03	0.16	1.08	0.49	2.05	1.66	1.47	0.89	1	0.01	1.03	0.16	1.03	0.16	1	0.01	2.55	1.89	3.1	2.09	6.05	1.24	6.66	1.6
Animals_111_h	Animals	21	h	Bats	1.38	0.88	2.28	1.69	1.5	0.98	1.21	0.53	3.63	2.26	2.82	1.89	3.18	1.75	2.56	1.73	1.29	0.87	1.11	0.39	3.33	2.39	2.18	1.73	4.7	2.14	3.72	1.92	3.7	1.74	4.97	1.87
Animals_127_h	Animals	22	h	Snails	1.63	1.02	2.26	1.58	1.15	0.43	1.03	0.16	1.32	0.57	1.34	0.78	2.05	1.23	1.58	1.08	1.03	0.16	1	0.01	2.45	1.88	2.05	1.23	3.2	2.05	2.79	1.69	5.28	1.47	5.26	1.52
Animals_144_h	Animals	23	h	Aligator	2.23	1.69	2.21	1.34	1.29	0.73	1.29	0.65	3.93	2.13	3.05	1.88	2.68	1.91	2.23	1.44	1.26	0.95	1.19	0.46	1.9	1.85	1.32	0.96	4.83	2.5	3.92	1.83	4.78	1.9	5	1.59
Animals_166_v	Animals	24	v	Cats	3.85	2.26	5.56	1.59	1	0.01	1.03	0.16	1.08	0.27	1.08	0.36	2.2	1.71	1.47	1.11	1.03	0.16	1	0.01	1.03	0.16	1.03	0.16	3.38	2.47	3.77	2.11	6.63	1.93	7.82	1.12
Animals_173_h	Animals	25	h	Seal	4.48	1.88	5.15	1.66	1.08	0.35	1.05	0.33	1.15	0.49	1.18	0.46	3.33	2.1	2.56	1.59	1	0.01	1.03	0.16	1.05	0.32	1	0.01	3.63	2.63	3.87	2.07	6.78	1.46	7.49	1.32
Animals_178_v	Animals	26	v	Dog	3.5	2.09	4.9	1.86	1.08	0.36	1.05	0.23	1.29	0.84	1.26	0.59	2.63	1.79	2.18	1.62	1.08	0.27	1	0.01	1.11	0.39	1.13	0.47	3.55	2.32	3.49	1.9	5.95	1.36	7.05	1.34
Animals_183_h	Animals	27	h	Dog	3.5	1.96	4.95	1.96	1.03	0.16	1.11	0.31	1.73	1.47	1.16	0.44	1.69	0.98	1.42	0.98	1.13	0.41	1.08	0.36	1	0.01	1	0.01	3.28	2.57	3.38	1.99	5.78	1.83	6.97	1.51
Animals_184_h	Animals	28	h	Cows	4.6	2.06	4.41	1.89	1	0.01	1.11	0.39	1	0.01	1.18	0.69	2.05	1.72	1.32	0.84	1	0.01	1	0.01	1	0.01	1	0.01	2.98	2.34	3.21	2.18	6.93	1.51	6.87	1.52
Animals_206_h	Animals	29	h	Chinchilla	2.98	1.75	3.85	1.98	1	0.01	1.1	0.31	1.51	1.02	1.18	0.65	1.85	1.29	1.47	0.83	1	0.01	1.03	0.16	1.43	0.68	1	0.01	2.9	1.95	2.87	1.59	5.48	1.57	6.49	1.35
Animals_216_v	Animals	30	v	Shrimps	1.32	0.81	2.05	1.5	1.83	1.8	1.32	0.84	1.34	0.97	1.22	0.58	1.55	0.98	1.38	0.95	1.73	1.84	1.21	0.7	3.38	2.12	2.87	1.78	3.2	2.59	3.18	1.27	4.28	1.62	4.41	1.63
Animals_217_h	Animals	31	h	Pigeons	2.35	1.72	2.85	1.87	1.08	0.27	1.14	0.42	1.03	0.16	1.13	0.41	1.85	1.21	1.79	1.3	1.03	0.16	1	0.01	1.03	0.16	1.08	0.28	2.48	1.84	2.62	1.6	5.46	0.97	5.79	1.61
Animals_220_h	Animals	32	h	Fish	3.53	1.97	5.1	1.48	1	0.01	1.05	0.23	1.62	1.04	1.45	0.95	2.58	1.85	1.39	0.82	1	0.01	1	0.01	1.08	0.35	1.03	0.16	3.05	1.99	3.87	2.19	5.93	1.59	7.23	1.16
Animals_221_h	Animals	33	h	Worms	1.32	0.87	1.35	0.79	1.46	0.94	1.22	0.67	2.35	1.97	2.26	1.74	2.15	1.37	1.84	1.33	1.34	0.97	1.34	0.88	3.73	2.18	3.56	2.15	3.98	2.17	3.51	1.88	3.88	1.47	4.05	1.73
Faces_001_h	Faces	34	h	Children & dog	4.58	1.89	5.23	1.63	1	0.01	1.03	0.16	1.32	0.96	1.39	0.82	2.45	1.78	1.32	0.74	1.08	0.48	1.08	0.27	1.05	0.32	1.05	0.23	4	2.57	3.72	2.16	6.9	1.62	7.26	1.23
Faces_006_h	Faces	35	h	Girl	1.78	1.42	1.51	0.94	2.93	1.86	2.85	1.46	1.16	0.37	1.76	1.22	1.36	0.71	1.74	1.23	1.58	1.24	1.39	0.89	1	0.01	1.16	0.44	2.73	1.97	2.9	1.55	4.15	1.49	3.89	1.2
Faces_012_v	Faces	36	v	Sad Girl	1.08	0.27	1.24	0.49	3.53	1.54	3.33	1.44	1.44	0.85	1.55	0.92	1.24	0.49	1.45	0.92	1.5	0.76	1.45	0.92	1.26	0.75	1.08	0.28	4	2.15	3.33	1.83	3.58	1.24	3.82	1.14
Faces_017_h	Faces	37	h	Boy Playing	1.1	0.5	1.34	0.67	4.13	1.88	4	1.49	1.28	0.6	1.82	1.16	1.51	0.94	1.67	1.28	2.45	1.83	1.79	1.38	1.36	0.87	1.71	1.27	3.65	2.14	4.05	1.61	3.23	1.39	3.11	1.2
Faces_032_h	Faces	38	h	Boy & Cigarette	1.31	0.95	1.14	0.42	4.2	2.58	4.05	1.86	2.28	2.11	2.31	1.79	3.3	2.33	2.62	1.79	3.95	2.64	4.23	1.86	2.55	2.39	3.1	2.33	4.35	2.49	4.85	2.11	3.35	2.03	2.49	1.3
Faces_033_h	Faces	39	h	Boys & Crutches	1.1	0.38	1.16	0.49	4.15	1.85	3.67	1.54	1.1	0.31	1.74	1.29	1.7	1.11	1.66	0.88	1.72	1.39	1.82	1.41	1.18	0.51	1.19	0.46	3.43	2.19	3.41	1.62	3.38	1.31	3.47	1.47
Faces_037_h	Faces	40	h	Boy Crying	1.98	1.79	1.66	1.07	2.9	1.77	2.92	1.84	1.16	0.44	1.53	1.03	1.51	0.88	1.61	1.1	1.39	0.79	2.46	1.89	1.05	0.23	1.29	0.77	3.68	2.18	3.87	2.03	4.53	1.68	3.74	1.98
Faces_041_h	Faces	41	h	Child in a Hospital	1.03	0.16	1.14	0.42	4.55	1.69	4.28	1.85	2.5	1.97	2.62	1.82	2.18	1.78	2	1.21	2.35	1.75	1.68	1.07	2.05	1.74	1.58	1.11	4.6	2.31	4.46	1.76	2.28	1.09	3.18	1.43
Faces_050_h	Faces	42	h	Children Playing	4.35	2.01	4.18	1.93	1.18	0.56	1.3	0.91	2.53	1.99	1.87	1.22	2.5	1.68	1.59	1.21	1.18	0.56	1.03	0.16	1.15	0.54	1	0.01	4.05	2.34	3.1	2.01	6.33	1.65	6.36	1.58
Faces_062_v	Faces	43	v	Girl	1.51	1.05	2.08	1.31	2.48	1.6	1.97	1.51	1.23	0.67	1.32	0.78	1.97	1.29	1.3	0.66	1.13	0.34	1.16	0.5	1.15	0.43	1.16	0.55	3.05	2.09	2.74	1.67	4.56	1.02	4.9	1.47
Faces_066_h	Faces	44	h	Child Playing	4.43	2.01	4.41	1.76	1.08	0.27	1.08	0.27	1.05	0.23	1.13	0.41	2.5	1.75	2.36	1.83	1.05	0.32	1.03	0.16	1.13	0.57	1	0.01	3.68	2.51	3.23	1.97	6.82	1.37	6.87	1.22
Faces_103_h	Faces	45	h	Men Smiling	2.85	1.67	3.44	1.77	1	0.01	1.03	0.16	1.03	0.16	1.13	0.41	1.26	0.59	1.22	0.53	1.05	0.22	1.13	0.47	1.03	0.16	1.13	0.53	2.15	1.65	2.95	2.04	5.44	0.85	6.03	1.39
Faces_104_h	Faces	46	h	Girl Smiling	4.4	2	4.31	1.76	1.05	0.22	1	0.01	1	0.01	1.03	0.16	1.45	0.89	1.29	0.77	1	0.01	1	0.01	1.03	0.16	1	0.01	2.68	2.16	3	1.82	6.64	1.27	7.03	1.31
Faces_107_h	Faces	47	h	Man & boy Smiling	4.95	1.75	4.54	1.97	1.13	0.41	1.06	0.23	1.13	0.47	1	0.01	1.69	1.22	1.3	0.57	1.05	0.32	1.03	0.16	1.05	0.23	1	0.01	3.15	2.36	3.28	1.85	6.55	1.52	6.79	1.56
Faces_113_h	Faces	48	h	Boy Playing	3.55	1.87	3.62	1.74	1	0.01	1.1	0.31	1.05	0.23	1.41	0.72	1.36	0.71	1.3	0.74	1	0.01	1.05	0.23	1.03	0.16	1.05	0.23	2.9	2.24	2.41	1.39	5.67	1.08	6	1.15
Faces_115_h	Faces	49	h	Boy Smiling	3.63	1.79	4.1	1.74	1.1	0.38	1.08	0.27	1.18	0.68	1.13	0.53	1.13	0.34	1.11	0.39	1.05	0.22	1	0.01	1	0.01	1.03	0.16	1.97	1.56	2.87	2.03	5.63	1.88	6.28	1.28
Faces_116_h	Faces	50	h	Girl Smiling	4.3	2.11	4.15	1.9	1.13	0.41	1.08	0.27	1.1	0.31	1.11	0.45	1.69	1.1	1.18	0.65	1.05	0.22	1.13	0.47	1.13	0.41	1.16	0.59	3	2.23	2.69	1.69	5.95	1.77	6.44	1.48
Faces_118_h	Faces	51	h	Children Playing	4.28	2	4.15	1.84	1.26	0.69	1.05	0.23	1.03	0.16	1.16	0.49	1.74	1.25	1.47	0.92	1.05	0.22	1	0.01	1.05	0.22	1	0.01	2.9	2.01	2.9	1.65	6.03	1.46	6.41	1.19
Faces_124_h	Faces	52	h	Girls Playing	4.48	1.93	4.15	1.97	1.08	0.27	1.11	0.31	1.03	0.16	1.05	0.23	1.36	0.71	1.26	0.69	1	0.01	1	0.01	1	0.01	1.03	0.16	2.53	2.04	2.72	1.72	6.54	1.48	6.64	1.46
Faces_131_v	Faces	53	v	Boy Smiling	3.98	1.91	4.44	1.77	1	0.01	1	0.01	1	0.01	1.03	0.16	1.18	0.39	1.14	0.35	1	0.01	1.03	0.16	1	0.01	1.03	0.16	2.15	1.55	2.79	1.95	6.08	1.44	6.87	1.22
Faces_132_h	Faces	54	h	Boy On A Slide	4.18	2.15	3.97	1.74	1.03	0.16	1.03	0.16	1.15	0.54	1.14	0.42	1.55	1.06	1.22	0.53	1.05	0.32	1.03	0.16	1.03	0.16	1.05	0.23	3.68	2.58	2.85	1.84	6.38	1.56	6.23	1.42
Faces_134_h	Faces	55	h	Children Swimming	4.58	2.15	4.56	1.76	1	0.01	1	0.01	1.1	0.31	1.13	0.34	2.18	1.55	1.76	1.17	1	0.01	1	0.01	1.05	0.22	1.05	0.23	3.58	2.63	3.56	2.25	6.78	1.53	6.72	1.1
Faces_149_v	Faces	56	v	Mutilated Face	1	0.01	1.11	0.45	4.93	2.3	4.74	2.02	3.43	2.26	3.67	2.12	3.53	2.31	3.69	1.96	2.8	2.3	3.23	2.24	3.83	2.46	3.69	1.89	5.9	2.32	5.85	1.89	1.88	1.4	2.33	1.36
Faces_155_h	Faces	57	h	Girl Crying	1.03	0.16	1.26	0.59	3.65	1.97	3.38	1.6	1.11	0.39	1.5	0.89	1.46	0.82	1.47	1.03	1.38	0.99	1.16	0.49	1	0.01	1	0.01	2.95	1.92	3.08	1.64	3.73	1.34	3.58	1.33
Faces_158_h	Faces	58	h	Sad Man	1.25	0.59	1.16	0.37	4.05	1.75	3.87	1.64	2.08	1.76	2.28	1.69	1.55	1.01	1.79	1.44	1.9	1.43	1.82	1.33	1.38	0.71	1.58	1.22	3.4	2.25	3.64	2.1	3.36	1.33	3.28	1.36
Faces_171_v	Faces	59	v	Elderly Man	1.29	0.65	1.58	1.11	1.69	0.92	2.87	1.82	1.38	0.88	1.82	1.45	1.5	0.91	1.39	0.86	1.03	0.16	1.3	0.66	1.05	0.22	1.51	0.9	2.5	1.95	3.16	1.6	4.77	0.96	4.23	1.72
Faces_172_h	Faces	60	h	Elderly Man	1	0.01	1.03	0.16	5.2	2.05	5.49	1.6	2.58	2.07	3.15	2.21	2.68	2	2.62	1.86	3.15	2.35	2.92	1.98	3.2	2.29	2.69	1.75	4.9	2.65	5.21	2.14	2.53	1.45	2.05	1.19
Faces_175_v	Faces	61	v	Woman Crying	1	0.01	1.08	0.27	3.35	1.83	3.44	1.67	1.18	0.51	1.89	1.33	1.36	0.81	1.58	1.15	1.18	0.45	1.3	0.62	1.18	0.46	1.08	0.28	3.23	1.93	3.15	1.86	3.65	1.19	3.69	1.2
Faces_186_h	Faces	62	h	Woman	1.46	0.85	2.36	1.48	1.13	0.52	1.05	0.23	1	0.01	1.08	0.27	1.05	0.22	1.18	0.51	1.03	0.16	1	0.01	1	0.01	1.03	0.16	1.77	1.44	1.89	1.2	5.1	0.85	5.59	1.19
Faces_192_h	Faces	63	h	Man	1.18	0.56	1.82	1.18	1.18	0.46	1.16	0.55	1.03	0.16	1.21	0.62	1.08	0.27	1.26	0.55	1.03	0.16	1.05	0.23	1	0.01	1	0.01	1.93	1.58	1.86	1.08	4.82	0.56	5.08	0.78
Faces_198_h	Faces	64	h	Woman	1.03	0.16	1.56	0.97	1.77	1.18	1.38	0.76	1.08	0.27	1.11	0.31	1.08	0.27	1.34	0.67	1.13	0.47	1.14	0.42	1.05	0.32	1.3	0.78	2.33	1.9	2.03	1.22	4.62	0.81	4.49	0.96
Faces_218_h	Faces	65	h	Woman	1.15	0.49	1.61	0.92	1.1	0.31	1.16	0.5	1.05	0.23	1.26	0.69	1.15	0.49	1.16	0.37	1.03	0.16	1.59	1.14	1.05	0.22	1.11	0.39	2.15	1.61	1.95	1.15	4.82	0.82	4.85	1.51
Faces_224_h	Faces	66	h	Elderly Woman	2.25	1.68	2.36	1.68	2.13	1.71	1.65	1.06	1.26	0.6	1.47	0.95	1.21	0.61	1.37	0.91	1	0.01	1.13	0.41	1.05	0.22	1.14	0.42	2.28	1.73	2.34	1.4	5	1	5.23	1.68
Faces_240_h	Faces	67	h	Woman Smiling	3.2	1.71	3.49	1.94	1.31	0.83	1.05	0.23	1.33	0.87	1.29	0.57	2.25	1.84	1.97	1.48	1.08	0.35	1.03	0.16	1.05	0.22	1.05	0.23	3	2.28	2.69	2.07	5.48	1.72	6.26	1.14
Faces_242_h	Faces	68	h	Man & Woman Smiling	3.43	1.92	3.69	1.87	1.08	0.27	1.14	0.35	1	0.01	1.05	0.33	1.31	0.73	1.31	0.57	1	0.01	1.13	0.47	1	0.01	1.21	0.7	2.08	1.69	2.62	1.71	5.85	1.21	6.21	1.52
Faces_246_v	Faces	69	v	Man Smiling	3.83	2.15	3.97	2.03	1	0.01	1	0.01	1	0.01	1.11	0.31	1.56	1.14	1.32	0.66	1	0.01	1	0.01	1	0.01	1.03	0.16	2.18	1.65	2.76	1.76	6.15	1.44	6.59	1.43
Faces_270_h	Faces	70	h	Man & Gun	1.45	0.88	2.18	1.68	2.48	1.78	2.05	1.56	2.95	2.16	2.67	2.13	1.93	1.19	2.21	1.44	2.63	2.08	2.77	2.1	2.25	2.05	1.84	0.95	4.03	2.13	4.21	2.27	4	1.41	4.36	2.11
Faces_273_h	Faces	71	h	Man & Guns	1.34	0.94	1.67	1.11	2.55	1.96	2.26	1.77	1.87	1.38	3.13	2.12	2.25	1.5	1.97	1.22	2.5	2.09	2.92	2.04	2.18	1.97	2.08	1.69	3.63	2.29	3.95	2.06	3.98	1.8	3.72	1.82
Faces_279_h	Faces	72	h	Sad People	1	0.01	1.26	0.59	3.98	1.72	3.38	1.71	1.5	1.13	2.28	1.73	1.42	0.86	1.87	1.14	1.15	0.43	1.47	1.13	1.21	0.62	1.24	0.68	3.88	2.28	3.44	2.02	3.35	1.17	3.58	1.22
Faces_283_h	Faces	73	h	Elderly Woman Crying	1	0.01	1.13	0.47	5.23	1.78	4.72	1.75	2.53	2.15	2.69	1.95	2.38	1.96	2.56	1.98	2.7	2.16	2.72	2.09	2.03	2.02	1.72	1.43	4.8	2.65	4.72	2.21	2.64	1.25	2.58	1.35
Faces_288_h	Faces	74	h	Woman	1.03	0.16	1.28	0.6	4.88	1.9	3.54	1.88	2.38	2	1.95	1.41	2.35	1.78	2.28	1.78	2.13	1.8	1.95	1.7	2.8	2.27	1.82	1.18	4.83	2.19	3.82	2.04	2.58	1.17	3.33	1.51
Faces_294_h	Faces	75	h	Wounded Man	1	0.01	1.08	0.28	3.48	1.93	3.21	1.69	1.95	1.71	2.51	1.83	1.54	0.85	2.08	1.49	1.95	1.95	1.76	1.32	1.41	0.8	1.56	0.91	3.85	2.25	3.85	1.89	3.6	1.17	3.32	1.23
Faces_296_h	Faces	76	h	Man Smoking	1.32	0.71	1.47	0.89	2.83	1.71	2.64	1.93	1.58	1	1.74	1.31	1.42	0.89	1.24	0.59	2.03	1.59	2.49	1.89	1.98	1.7	2.64	1.94	3.1	2.02	3.28	1.95	4	1.41	3.72	1.52
Faces_301_h	Faces	77	h	Man And Woman	1.11	0.45	1.3	0.7	3.48	1.95	3.03	1.66	1.28	0.69	1.92	1.48	1.37	0.75	1.76	1.08	1.83	1.74	1.18	0.61	1.08	0.35	1.16	0.44	3.63	2.36	3.36	1.88	3.92	1.12	4.08	1.34
Faces_302_h	Faces	78	h	Homeless Man	1.08	0.27	1.26	0.59	4.2	2.22	4.44	1.55	1.93	1.85	2.51	1.97	1.9	1.72	2.59	1.87	2.25	2.02	2.38	1.77	2.08	1.98	2.44	1.98	3.88	2.36	4.23	1.87	3.6	1.48	2.89	1.18
Faces_316_h	Faces	79	h	Man Jogging	2.65	1.73	2.87	1.73	1.13	0.41	1.13	0.47	1.28	0.76	1.05	0.23	1.28	0.72	1.16	0.44	1	0.01	1	0.01	1	0.01	1	0.01	2.31	1.92	2.36	1.6	5.5	1.24	5.9	1.33
Faces_324_h	Faces	80	h	Woman Smiling	3.55	1.85	3.74	1.79	1	0.01	1.08	0.27	1.08	0.27	1.03	0.16	1.77	1.11	1.16	0.5	1	0.01	1.03	0.16	1	0.01	1.05	0.23	2.5	1.92	2.74	1.86	6.2	1.51	6.13	1.4
Faces_327_v	Faces	81	v	Couple	3.43	2.01	3.82	1.79	1	0.01	1.03	0.16	1	0.01	1	0.01	1.03	0.16	1.11	0.39	1	0.01	1.03	0.16	1.03	0.16	1	0.01	2.13	1.76	2.51	1.59	5.87	0.91	6.21	1.36
Faces_340_h	Faces	82	h	Woman Showering	4.35	2.13	4.33	2.2	1.03	0.16	1	0.01	1	0.01	1.03	0.16	1.98	1.56	1.87	1.47	1	0.01	1.06	0.33	1.03	0.16	1	0.01	3.3	2.76	3.64	2.68	6.85	1.63	6.92	1.42
Faces_357_v	Faces	83	v	Cello Player	2.68	1.75	3.41	1.82	2.03	1.1	1.62	0.94	1	0.01	1.11	0.39	1.93	1.25	1.77	1.2	1.1	0.45	1.14	0.42	1	0.01	1.11	0.45	2.65	1.92	2.87	1.59	5.45	1.22	6.1	1.47
Faces_358_h	Faces	84	h	Man & Children Smiling	4.43	2.12	3.97	2.1	1.13	0.34	1.08	0.36	1.05	0.22	1.14	0.54	1.95	1.5	1.9	1.71	1	0.01	1.03	0.16	1	0.01	1.13	0.41	2.4	1.66	3	2	6.48	1.63	6.49	1.55
Faces_360_v	Faces	85	v	People Smiling	4.15	1.96	4.13	1.98	1.03	0.16	1.08	0.28	1	0.01	1.1	0.31	2.15	1.64	1.76	1.1	1	0.01	1.03	0.16	1	0.01	1.16	0.55	2.48	1.87	3.13	2.19	6.28	1.34	6.38	1.46
Faces_365_v	Faces	86	v	Mutilated Face	1	0.01	1	0.01	5.58	1.97	4.92	2.01	4.28	2.39	3.77	2.26	4.63	2.28	5.03	1.9	2.93	2.38	2.33	1.74	4.4	2.39	4.69	1.81	6.48	2.5	6.31	1.79	1.85	1.21	1.79	1.03
Landscapes_021_h	Landscapes	87	h	Ski Lift	4.25	2.01	4.46	1.94	1	0.01	1.08	0.27	1.15	0.37	1.32	0.74	2.35	1.85	1.58	1.24	1	0.01	1	0.01	1	0.01	1	0.01	3.4	2.31	3.31	2.04	6.74	1.33	6.82	1.54
Landscapes_025_h	Landscapes	88	h	Waste & Houses	1	0.01	1.13	0.47	3.15	1.72	3.28	1.75	1.16	0.37	1.58	1	1.51	0.88	1.46	0.91	2.88	1.9	2.15	1.46	2.43	1.77	2.62	1.76	3.45	2.16	3.67	1.95	3.68	1.21	3.45	1.13
Landscapes_026_h	Landscapes	89	h	Waste	1.03	0.16	1	0.01	4.73	2.12	3.97	1.88	1.56	1.25	2.15	1.55	1.43	0.8	1.79	1.26	4.5	2.33	4.56	1.73	3.43	2.37	4.05	1.99	4.58	2.63	4.38	2.24	2.6	1.53	2.56	1.14
Landscapes_060_h	Landscapes	90	h	Mins	1.31	0.73	1.58	1.15	1.21	0.62	1.74	1.18	1.31	0.77	1.71	1.27	1.36	0.87	1.3	0.66	1.05	0.23	1.37	0.67	1.33	0.96	1.22	0.58	2.65	1.96	2.72	2.01	4.33	1.29	4.72	1.32
Landscapes_063_h	Landscapes	91	h	Highway	2.13	1.3	2.26	1.31	1.08	0.36	1.34	0.94	1.05	0.22	1.16	0.37	1.13	0.34	1.26	0.64	1.08	0.48	1.19	0.46	1.03	0.16	1.08	0.28	1.95	1.72	2	1.19	5.05	1.41	5.33	1.26
Landscapes_075_h	Landscapes	92	h	Windows	2.45	1.34	2.79	1.82	1.28	0.83	1.16	0.44	1.08	0.36	1.11	0.51	1.62	1.02	2.03	1.37	1.03	0.16	1	0.01	1.03	0.16	1.08	0.28	2.35	1.85	2.62	1.68	5.25	1.21	5.68	1.32
Landscapes_082_v	Landscapes	93	v	Building	3.05	1.91	2.67	1.53	1.13	0.34	1.14	0.42	1.05	0.22	1.05	0.23	1.26	0.55	1.34	0.81	1	0.01	1.08	0.27	1	0.01	1.05	0.23	2.2	1.74	1.68	1.08	5.65	1.56	5.85	1.06
Landscapes_097_v	Landscapes	94	v	Park	3.98	2.06	4.44	1.9	1.08	0.27	1.03	0.16	1.16	0.44	1.03	0.16	1.64	1.14	1.22	0.53	1	0.01	1	0.01	1	0.01	1	0.01	2.4	1.77	3	2.06	6.56	1.33	7.08	1.26
Landscapes_115_v	Landscapes	95	v	River	3.38	1.94	3.38	1.84	1.08	0.27	1.34	0.88	1.13	0.34	1.45	0.98	1.87	1.45	1.26	0.6	1	0.01	1.03	0.16	1	0.01	1	0.01	2.88	2.02	3.08	2.23	5.98	1.54	6.08	1.42
Landscapes_116_v	Landscapes	96	v	River	3.98	1.95	5.03	1.69	1	0.01	1.05	0.23	1.33	0.74	1.29	0.77	1.9	1.21	1.71	1.35	1	0.01	1.03	0.16	1.03	0.16	1	0.01	3.28	1.97	4	2.48	6.35	1.44	7.49	1.14
Landscapes_119_h	Landscapes	97	h	Plants	3.85	1.94	3.13	1.72	1.05	0.22	1.11	0.31	1	0.01	1.03	0.16	1.74	1.29	1.26	0.69	1	0.01	1.05	0.23	1	0.01	1	0.01	2.3	1.86	2.03	1.28	6.13	1.49	6.03	1.13
Landscapes_126_h	Landscapes	98	h	Plants	3.45	1.96	3.18	1.88	1.13	0.52	1.03	0.16	1.23	0.74	1.08	0.36	1.23	0.74	1.03	0.16	1.03	0.16	1	0.01	1.03	0.16	1	0.01	2.48	1.74	1.95	1.21	6.28	1.49	5.85	1.27
Landscapes_140_v	Landscapes	99	v	Palm Trees	4.78	1.85	5.28	1.69	1	0.01	1.05	0.23	1.26	0.75	1.21	0.47	2.7	1.88	1.74	1.13	1	0.01	1	0.01	1	0.01	1	0.01	3.28	2.06	3.74	2.33	7	1.43	7.33	1.18
Landscapes_149_h	Landscapes	100	h	Rocks	2.5	1.83	3.69	1.84	1.03	0.16	1.11	0.51	1.28	0.72	1.22	0.53	2.7	1.91	2.18	1.67	1.03	0.16	1	0.01	1.1	0.31	1	0.01	2.9	2.16	2.61	1.65	5.59	1.21	6.36	1.42
Landscapes_152_h	Landscapes	101	h	Flowers	3.68	2	4.15	1.86	1	0.01	1.03	0.16	1.03	0.16	1.03	0.16	1.77	1.06	1.51	1.15	1	0.01	1.03	0.16	1	0.01	1	0.01	2.68	1.97	3.23	1.95	5.93	1.76	6.85	1.44
Landscapes_178_h	Landscapes	102	h	Beach	4.28	2.04	5.33	1.74	1.05	0.22	1.05	0.23	1.34	0.99	1.24	0.54	1.93	1.69	1.59	1.17	1	0.01	1.03	0.16	1	0.01	1	0.01	3.38	2.54	4.18	2.39	6.35	1.83	7.74	1.31
Landscapes_180_h	Landscapes	103	h	Seal	4.95	1.85	5.51	1.54	1.03	0.16	1	0.01	1.05	0.22	1.18	0.51	1.93	1.54	1.74	1.52	1	0.01	1	0.01	1	0.01	1	0.01	2.6	1.82	4.15	2.15	7.08	1.3	7.38	1.11
Objects_007_h	Objects	104	h	Meat	1	0.01	1.32	0.7	3.98	2.26	1.82	1.45	2.95	2.34	1.61	1.2	3.1	2.13	3.33	2.12	3.03	2.17	2.05	1.82	4.48	2.18	3.44	2.07	5.25	2.49	3.69	2.25	2.73	1.78	3.62	1.55
Objects_013_h	Objects	105	h	Meat	1.05	0.22	1.08	0.27	3.45	2.26	2.9	1.98	2.63	2.16	2.03	1.68	2.23	1.93	2.26	1.79	2.75	2.24	2.15	1.74	3.53	2.42	2.97	1.78	4.45	2.71	3.79	2.08	3.4	1.63	3.44	1.54
Objects_018_h	Objects	106	h	Meat	1.05	0.22	1.53	1.11	2.45	2.05	2.13	1.52	1.9	1.75	1.54	1.02	1.85	1.39	1.68	1.3	1.95	1.87	1.58	0.89	3.2	2.2	2.16	1.35	3.6	2.55	2.74	1.58	3.68	1.27	4.41	1.83
Objects_021_v	Objects	107	v	Meat	1.03	0.16	1	0.01	2.75	1.94	2.85	1.87	2.18	1.89	2.13	1.78	1.46	0.8	2.41	1.76	2.43	1.96	2.23	1.74	3.7	2.3	3.74	1.85	3.9	2.53	4	1.88	3.25	1.41	3.44	1.37
Objects_038_v	Objects	108	v	Pumpkin	2.55	2.01	2.54	1.7	1.15	0.67	1.05	0.23	1	0.01	1.03	0.16	1.53	1.2	1.51	0.88	1	0.01	1	0.01	1.05	0.23	1.03	0.16	2.1	1.62	1.84	1.44	5.63	1.61	5.54	1.23
Objects_045_h	Objects	109	h	Food	1.54	1.02	1.82	1.3	1.67	1.32	1.64	1.11	1.46	1.02	1.58	1.11	1.75	1.15	1.9	1.48	1.29	0.77	1.34	0.78	2.63	1.96	2.28	1.64	2.8	2.11	2.85	1.95	4.55	1.22	4.51	1.37
Objects_049_h	Objects	110	h	Fish And Chips	3.1	1.96	3.9	1.98	1.51	1.17	1.18	0.51	1	0.01	1.05	0.23	2.05	1.72	1.54	1.17	1.13	0.41	1.05	0.23	2.15	2.01	1.24	0.49	3.23	2.36	3.13	2.08	5.3	1.86	6.1	1.67
Objects_074_v	Objects	111		Drink	4.63	1.86	4.56	1.87	1	0.01	1	0.01	1	0.01	1.05	0.23	2.35	1.89	1.74	1.25	1	0.01	1.03	0.16	1	0.01	1	0.01	2.78	2.39	3.41	2.26	6.73	1.6	7.21	1.28
Objects_084_v	Objects	112		Table	4.23	2.09	4.82	1.93	1.11	0.31	1.05	0.23	1.03	0.16	1.08	0.27	2.28	1.74	1.9	1.7	1	0.01	1.11	0.39	1	0.01	1	0.01	3.33	2.34	3.92	2.49	6.53	1.65	7	1.82
Objects_106_v	Objects	113		Fridge	1.05	0.23	1.16	0.49	1.67	1.11	1.82	1.34	1.16	0.44	1.3	0.7	1.67	0.96	2.18	1.57	1.85	1.37	2.59	2.02	1.95	1.36	2.67	1.69	2.46	1.79	2.74	1.83	4.1	1.23	3.63	1.53
Objects_122_h	Objects	114		Garbage	1.59	1.04	1.32	0.93	1.9	1.22	2.1	1.67	1.37	0.97	1.84	1.42	1.95	1.41	2.03	1.4	1.46	0.91	1.76	1.44	2.1	1.78	2.62	1.74	3.03	2.26	2.9	2.23	4.21	1.28	4.33	1.66
Objects_129_h	Objects	115		Shoes	2.83	1.92	2.72	1.85	1.28	0.76	1.59	1.14	1	0.01	1.39	0.86	2.4	1.68	2.56	1.83	1.23	0.74	1.16	0.49	1.21	0.7	1.08	0.27	2.43	1.85	2.59	1.77	5.46	0.97	5.64	1.42
Objects_145_h	Objects	116		Coffins	1.05	0.23	1.13	0.41	3.28	2.22	2.97	1.97	2.6	2.27	2.67	1.98	2	1.77	2.33	1.87	1.21	0.81	1.42	1	1.16	0.49	1.41	0.98	3.48	2.4	3.46	2.05	3.68	1.46	3.56	1.73
Objects_154_h	Objects	117		Blood	1.13	0.47	1.14	0.59	2.53	1.52	1.61	0.86	2.3	1.87	2.51	1.64	2.43	1.82	2.05	1.35	1.49	1.05	1.56	1.21	3.25	2.17	2.69	1.73	3.43	2.3	3.64	1.87	3.65	1.17	3.59	1.52
Objects_184_v	Objects	118		Dustbin	2.2	1.88	1.18	0.51	1.59	1.16	1.16	0.44	1.05	0.22	1.18	0.51	1.39	0.92	1.18	0.51	1.18	0.73	1.29	0.84	2.1	1.91	1.82	1.09	2.75	2.25	2.21	1.38	5.08	1.89	4.41	1.02
Objects_194_h	Objects	119		Glasses	1.64	1.35	1.41	0.88	1.38	0.88	1.43	0.9	1.1	0.31	1.3	0.88	1.67	1.11	1.63	1.08	1.03	0.16	1.08	0.28	1.15	0.49	1	0.01	2.05	1.39	2.08	1.32	4.9	1.37	4.69	1.44
Objects_195_v	Objects	120		Violin	2.48	1.99	2.15	1.63	1.72	1.39	1.82	1.19	1.13	0.47	1.08	0.36	1.88	1.52	1.68	1.09	1.1	0.45	1.03	0.16	1	0.01	1.05	0.32	2.7	2.31	2.34	1.48	5.03	1.56	5.31	1.38
Objects_196_h	Objects	121		Watch Straps	1.6	1.19	1.53	0.86	1.46	0.97	1.21	0.7	1.28	0.83	1.11	0.51	1.69	1.13	1.61	0.89	1.13	0.41	1.08	0.27	1.08	0.27	1.05	0.23	2.18	1.79	1.71	1.04	4.85	0.86	4.97	0.91
Objects_207_h	Objects	122		Garbage	1.16	0.44	1.21	0.47	2.3	1.62	2.54	1.77	1.21	0.52	1.59	1.12	1.45	0.85	1.58	0.95	1.77	1.4	2.49	1.93	1.37	0.82	2.46	1.65	2.45	1.97	3.03	1.77	4.21	1.28	3.69	1.44
Objects_208_h	Objects	123		Wood	1.28	0.69	1.67	1.26	1.29	0.69	1.18	0.61	1	0.01	1.08	0.36	1.24	0.59	1.29	0.61	1.63	1.82	1.08	0.36	1.11	0.51	1	0.01	2.53	2.2	1.79	1.09	4.58	1.38	5.13	1.38
Objects_216_h	Objects	124		Pans	1.29	0.93	1.79	1.08	1.9	1.46	1.63	1.13	1.28	0.76	1.53	0.98	1.68	1.21	1.92	1.4	1.16	0.49	1.51	1.23	2.15	1.83	2.26	1.96	2.68	2.1	2.69	1.89	4.65	1	4.54	1.27
Objects_230_h	Objects	125		Boots	1.53	0.86	1.62	1.04	1.1	0.31	1.11	0.4	1.08	0.27	1.08	0.36	1.45	0.85	1.5	0.89	1.03	0.16	1.08	0.36	1.15	0.54	1.24	0.59	2.08	1.82	1.77	1.2	5.15	0.87	5.13	1.38
Objects_237_h	Objects	126		Mug	2.38	1.71	2.18	1.45	1.1	0.38	1.08	0.36	1	0.01	1.05	0.33	1.15	0.37	1.32	0.85	1	0.01	1.03	0.16	1	0.01	1	0.01	2.3	2.24	1.82	1.25	5.13	1.74	5.59	1.16
Objects_239_v	Objects	127		Lock	1.62	1.07	1.74	1.03	1.41	0.68	1.29	0.73	1.31	0.95	1.03	0.16	1.51	0.88	1.37	0.67	1.11	0.31	1.13	0.47	1	0.01	1	0.01	2.65	2.26	1.89	1.27	4.87	1	4.92	0.83
Objects_245_h	Objects	128		Keyboard	1.75	1.17	2.05	1.49	1.51	1.35	1.05	0.23	1.24	0.71	1.11	0.39	1.18	0.56	1.42	0.89	1.18	0.64	1.03	0.16	1.21	0.66	1.21	0.66	2.15	1.66	1.49	1.02	4.92	0.62	5.13	0.66
Objects_247_h	Objects	129		Mouse	1.32	0.77	1.5	0.95	1.03	0.16	1.24	0.68	1	0.01	1.16	0.55	1.13	0.41	1.16	0.44	1.13	0.57	1.13	0.47	1.08	0.48	1.03	0.16	1.56	1.25	1.64	1.14	5.11	0.61	5.11	0.74
Objects_255_v	Objects	130		Shoes	2.6	1.75	3.33	1.98	1.28	0.65	1.26	0.76	1.46	1	1.45	1.18	2.43	1.66	2.13	1.44	1.03	0.16	1.05	0.23	1.21	0.47	1.27	0.65	2.73	1.91	2.69	2.09	5.23	0.96	5.69	1.15
Objects_258_h	Objects	131		Shoes	2.63	1.72	2.28	1.73	1	0.01	1.05	0.33	1	0.01	1.05	0.23	1.85	1.31	1.32	0.66	1	0.01	1.23	0.63	1.03	0.16	1.55	1.22	2.65	2.08	2.28	1.7	5.43	1.41	5.31	1.52
Objects_278_h	Objects	132		Bicycles	2.7	1.81	2.59	1.9	1.11	0.39	1.08	0.36	1.1	0.3	1.19	0.57	1.49	0.82	1.34	0.75	1	0.01	1.14	0.48	1	0.01	1.03	0.16	2.5	1.93	2.05	1.31	5.34	0.81	5.59	1.14
Objects_282_h	Objects	133		Rust	1.13	0.41	1.08	0.28	1.41	0.94	1.29	0.69	1.05	0.23	1.26	0.6	1.08	0.27	1.22	0.53	1.03	0.16	1.18	0.46	1.05	0.23	1.18	0.39	1.73	1.4	2	1.38	4.76	0.75	4.66	0.85
Objects_283_h	Objects	134		Crashed Car	1	0.01	1	0.01	4.68	2.22	3.9	1.87	3.75	2.24	3.64	1.95	3.2	2.17	2.62	1.7	2.28	1.87	2.33	1.68	2.63	2.01	1.37	0.67	5.58	2.44	4.85	2.21	2.88	1.65	2.49	1.25
Objects_306_h	Objects	135		Boat	2.13	1.4	2.51	1.8	1.05	0.23	1	0.01	1.11	0.31	1.18	0.51	1.26	0.68	1.27	0.65	1	0.01	1.03	0.16	1	0.01	1	0.01	2.58	1.93	2.13	1.74	5.26	0.82	5.5	0.89
Objects_310_h	Objects	136		Car	2.38	1.73	1.97	1.29	1	0.01	1.05	0.23	1	0.01	1.11	0.4	1.05	0.23	1.14	0.35	1	0.01	1	0.01	1	0.01	1	0.01	1.98	1.59	1.77	1.42	5.41	1.14	5.05	0.33
Objects_328_h	Objects	137		Pig	1.05	0.23	2.1	1.41	2.75	2.22	1.97	1.33	2.1	1.96	1.55	1.22	2.28	1.8	2.23	1.65	2.38	2.08	1.63	1.08	3.58	2.38	2.41	1.79	3.63	2.53	3.46	2	3.6	1.58	4.41	1.89
People_002_v	People	138		Car Crash	1	0.01	1.05	0.23	4.28	2.32	4.05	1.81	3.15	2.36	3.13	2.09	2.6	2.11	2.62	1.9	1.93	1.72	2.13	1.79	2.5	2.26	2.05	1.39	4.63	2.61	4.67	2.13	3.2	1.7	2.59	1.23
People_003_h	People	139		Car Crash	1	0.01	1.11	0.46	4.98	1.98	4.72	1.78	3.08	2.21	3.46	2.11	2.53	2	2.59	2.04	2.4	1.96	2.28	1.59	1.47	1.03	1.14	0.67	5.23	2.67	5.21	2.36	2.55	1.41	2.51	1.39
People_017_h	People	140		Fire	1.13	0.53	1.08	0.27	3.9	2.36	4.05	1.82	3.25	2.1	3.46	2.02	2.75	2	3.05	1.9	2	1.71	1.79	1.21	1.39	1	1.26	0.69	5.1	2.46	5.05	2	3.53	1.96	3.33	1.91
People_019_v	People	141		Broken Leg	1	0.01	1.05	0.23	3.58	2.07	3	1.76	2.93	1.95	2.38	1.65	2.03	1.37	2.62	1.91	1.58	1.24	1.45	0.86	4.13	1.9	4.15	1.91	4.35	2.18	4.67	2.04	3.33	1.29	3.13	1.66
People_026_h	People	142		Zoo	3.5	2	4.62	1.79	1.36	0.96	1.37	0.82	1.31	0.61	1.24	0.54	2.08	1.37	1.76	1.08	1.08	0.27	1.26	0.76	1.33	0.77	1.08	0.36	3.65	2.3	3.72	1.97	5.85	1.72	6.69	1.59
People_036_h	People	143		Infant In Incubator	2.18	1.55	1.9	1.47	2.85	2.09	3.51	2.01	2.63	2.17	2.74	1.94	2.78	1.93	2.33	1.59	1.64	1.18	2.05	1.75	1.56	1.37	1.32	0.94	3.7	2.38	3.92	2.01	4.23	2.63	3.85	2.05
People_039_v	People	144		Starved Child	1	0.01	1.05	0.23	5.48	2	4.59	2.11	2.48	2.31	2.77	2.05	2.6	2.06	2.74	2.01	3.95	2.49	3.28	2.27	2.83	2.27	2.26	1.76	5.35	2.39	4.85	2.05	2.2	1.54	2.29	1.23
People_040_h	People	145		Infant In Incubator	1.24	0.75	1.34	0.67	4.83	2.06	4.92	1.63	2.3	1.99	3.49	2.15	2.53	1.87	2.03	1.53	2.65	2.18	1.66	1.19	1.9	1.77	1.72	1.45	5	2.62	4.85	1.97	2.74	1.62	2.63	1.34
People_044_h	People	146		Child	4.43	1.96	4.28	1.86	1	0.01	1	0.01	1	0.01	1.13	0.34	1.95	1.69	1.18	0.51	1	0.01	1	0.01	1	0.01	1	0.01	2.98	2.24	2.84	1.67	6.48	1.83	6.62	1.39
People_060_v	People	147		Butcher Woman	1.18	0.6	1.08	0.28	2.28	1.89	1.87	1.3	1.76	1.15	1.42	0.83	2.05	1.74	1.79	1.17	2.18	1.91	1.69	1.17	3.15	2.24	2.9	1.83	3.5	2.43	3.08	1.63	3.8	1.36	3.92	1.55
People_068_h	People	148		Pizza	3.75	1.9	4.15	1.71	1.28	0.79	1	0.01	1.05	0.32	1.13	0.41	2.3	1.67	1.45	0.89	1.08	0.36	1.05	0.23	1.42	0.98	1.24	0.54	3.68	2.46	2.77	1.66	6.18	1.6	6.49	1.48
People_084_h	People	149		Soldier	1.29	0.9	1.35	0.82	2.93	1.83	2.49	1.8	2.5	1.91	2.9	2.12	1.54	1.02	1.74	1.23	2.95	2.24	2.54	2.08	2.13	1.88	1.85	1.41	4.25	2.5	3.77	2.03	3.85	1.9	4.03	2.1
People_087_h	People	150		Cigarette	1.36	0.78	1.31	0.61	2.48	1.93	2.1	1.39	1.28	0.69	1.82	1.54	1.31	0.73	1.14	0.35	1.59	1.16	2.67	1.98	1.98	1.7	2.82	2.13	2.93	1.94	3.36	1.99	4.05	1.45	3.97	1.78
People_089_h	People	151		Shoes	3.55	2.17	2.62	1.9	1.08	0.27	1.05	0.23	1	0.01	1	0.01	1.69	1.08	1.79	1.38	1	0.01	1.05	0.23	1	0.01	1.08	0.27	2.33	1.8	2.23	1.61	6.26	1.45	5.54	1.05
People_091_h	People	152		Keyboard	1.75	1.53	2.05	1.76	1.11	0.31	1.13	0.41	1	0.01	1.05	0.23	1.05	0.22	1.11	0.31	1.05	0.32	1.16	0.44	1.03	0.16	1.08	0.27	1.95	1.5	1.87	1.44	5.13	0.66	5.49	1.52
People_103_h	People	153		Beach	4.28	1.85	5.03	1.55	1.03	0.16	1.08	0.27	1.08	0.27	1.14	0.42	2.23	1.59	1.38	0.86	1	0.01	1.03	0.16	1.03	0.16	1.03	0.16	3.2	2.09	3.67	2.18	6.73	1.47	6.82	1.54
People_106_v	People	154		City	2.75	1.93	3.26	1.71	1.1	0.38	1.05	0.23	1.08	0.27	1.03	0.16	1.59	0.99	1.19	0.46	1	0.01	1	0.01	1	0.01	1	0.01	2.33	1.74	2.67	1.84	5.92	1.35	6.08	1.29
People_122_h	People	155		Elderly Woman	1.05	0.22	1.08	0.28	4.23	2.11	4.72	1.64	1.64	1.01	2.49	1.82	1.28	0.76	1.55	1.11	1.29	0.65	1.45	0.92	1.08	0.35	1.11	0.31	3.55	2.19	3.97	1.65	3.3	1.44	3.05	1.51
People_166_h	People	156		Man	2.08	1.7	2.38	1.7	1.05	0.22	1.05	0.23	1	0.01	1.18	0.69	1.28	0.6	1.42	0.79	1.03	0.16	1	0.01	1.05	0.22	1.11	0.39	2	1.57	2.03	1.22	5.31	1.17	5.64	1.29
People_179_h	People	157		Kayakers	3.73	2.01	4.21	1.84	1	0.01	1	0.01	1.58	1.17	1.53	1.01	1.87	1.15	1.19	0.46	1.1	0.38	1	0.01	1.03	0.16	1	0.01	2.95	2.16	3.13	1.98	5.95	1.68	6.54	1.35
People_180_h	People	158		Surfer	3.45	1.85	4.36	1.84	1.1	0.38	1	0.01	2.1	1.66	1.87	1.22	2.78	1.85	1.74	1.25	1.13	0.52	1	0.01	1.03	0.16	1	0.01	4.15	2.52	3.95	2.49	6.05	1.38	6.74	1.35
People_190_h	People	159		Diver	3.7	2.04	5	1.54	1.03	0.16	1.05	0.23	1.63	1.17	1.59	0.91	2.75	1.96	2.13	1.69	1.05	0.22	1	0.01	1	0.01	1	0.01	3.2	2.44	4.28	2.15	6.26	1.33	7.46	1.1
People_201_v	People	160		Accident	1.05	0.32	1	0.01	4.48	2.15	4.64	1.93	2.78	2.31	2.9	2.21	3.03	2.21	3.33	2.23	1.98	1.72	2.67	1.96	2.33	2.1	2.62	1.8	5	2.46	5.05	2.25	2.97	1.72	2.26	1.31
People_202_h	People	161		Surgery	1	0.01	1.18	0.51	3.85	2.6	2.41	2	3.93	2.44	3.15	2.15	3.3	2.36	3.21	2	2.25	2.07	1.57	1.19	4.55	2.26	4.26	2.04	5.85	2.82	5.87	2.27	2.53	1.62	2.79	1.63
People_212_h	People	162		Skeletons	1.03	0.16	1.03	0.16	3.2	2.03	2.95	2.03	2.85	2.02	2.31	1.72	2.9	1.97	2.08	1.34	2.28	1.92	1.85	1.48	3	2.34	2.03	1.69	4.15	2.38	3.59	2.05	3.43	1.39	3.59	1.67
People_217_h	People	163		Surgery	1	0.01	1.11	0.39	3.95	2.11	2.9	1.9	3.43	2.26	2.97	2.02	2.53	1.87	2.33	1.69	1.69	1.3	1.61	1.41	3.78	2.33	3.41	1.98	5.53	2.36	4.77	2.28	2.73	1.4	3.08	1.55
People_218_v	People	164		Mutilated Hand	1	0.01	1	0.01	5.38	1.96	4.51	2.04	3.85	2.43	3.64	2.21	3.5	2.15	3.82	2.2	2.95	2.37	2.36	1.81	5.33	1.93	5	1.99	6.33	2.51	6.26	2.1	1.85	1.21	1.85	0.93
People_226_h	People	165		Accident	1.08	0.48	1.05	0.32	5.15	2.01	4.95	1.93	3.28	2.23	3.74	2.23	2.93	2.04	3.59	2.27	2.53	1.89	2.64	1.75	3.18	2.26	3.18	2.08	6.05	2.15	6.38	1.98	1.92	1.18	1.84	1.1
People_228_h	People	166		Surgery	1.1	0.38	1.32	0.7	3	2.18	2.41	1.92	3.25	2.35	2.82	1.79	2.1	1.68	2.46	1.83	1.5	1.13	1.42	0.89	3.75	2.37	3.15	2.08	4.43	2.54	4.38	2.17	3.75	1.51	3.46	1.85
People_230_h	People	167		Surgery	1.1	0.38	1.16	0.44	2.28	2.03	1.57	1.09	2.15	1.86	1.68	1.14	2.83	2.05	2.34	1.12	1.26	0.72	1.32	0.81	3.7	2.02	3.46	1.9	3.73	2.33	4.03	2.08	3.58	1.34	3.68	1.49
People_231_h	People	168		Skeleton	1.33	0.62	1.21	0.47	2.78	2.19	2.44	1.98	3.05	2.22	2.26	1.71	3.48	2.05	2.46	1.8	1.26	0.79	1.11	0.52	2.48	2.08	1.79	1.26	4.35	2.64	3.67	2.14	4.38	1.35	4.15	1.66
People_236_v	People	169		Skeletons	1.05	0.32	1.05	0.33	2.65	2.26	2.36	1.71	2.73	2.05	1.97	1.3	3.13	1.86	2.18	1.37	1.51	1.34	1.62	1.14	2.63	2.19	1.95	1.16	4.05	2.51	3.59	1.94	3.88	1.42	4.21	1.4
People_239_h	People	170		Skin Disease	1	0.01	1.03	0.16	3.8	2.26	2.85	1.94	2.75	2.16	2.72	2	2.7	2.2	2.82	2.01	1.88	1.81	1.63	1.05	4.48	2.16	5.13	1.78	4.83	2.5	5.74	2.17	2.58	1.13	2.21	1.12
