# Supplementary material for: Nencki Affective Picture System: Cross-Cultural Study in Europe and Iran
Source: Front Psychol. 2017 Mar 3;8:274. doi: 10.3389/fpsyg.2017.00274 (PMC5334317; doi:10.3389/fpsyg.2017.00274)
Supplement: Supplementary file 2 [file Data_Sheet_2.xlsx]

## Sheet: Sheet1
Supplementary Table S2 Differences in the mean ratings of all the NAPS pictures used in the study given by two cultural groups, across all basic emotions and affective dimensions.
							Happines								Sadness								Fear								Surprise								Anger								Digust
					Subjects No		median		mean		SD		stats		median		mean		SD		stats		median		mean		SD		stats		median		mean		SD		stats		median		mean		SD		stats		median		mean
ID	Cateory	Nr	v/h	Description	N EU	N IR	EU	IR	EU	IR	EU	IR	p-value	h	EU	IR	EU	IR	EU	IR	p-value	h	EU	IR	EU	IR	EU	IR	p-value	h	EU	IR	EU	IR	EU	IR	p-value	h	EU	IR	EU	IR	EU	IR	p-value	h	EU	IR	EU
Animals_002_v	Animals	1	v	Lion	39	40	3	2	3.51282	2.6	1.68385	1.94541	0.00867505	1	1	1	1.05263	1.17949	0.226294	0.50637	0.239841	0	2	2.5	2.64103	3.1	1.82796	2.13397	0.407696	0	2	2	2.4359	2.825	1.66694	1.89314	0.440015	0	1	1	1.10811	1.5641	0.515525	1.29361	0.0495441	1	1	1	1.10811
Animals_004_v	Animals	2	v	Wolf	39	40	1	1	1.82051	1.55263	1.18925	1.00532	0.361833	0	1	1	1.16216	1.10526	0.50075	0.311012	0.913304	0	4	3.5	3.41026	3.825	1.80231	2.12298	0.421358	0	2	2	2.4359	2.7	1.80343	1.82855	0.339371	0	1	1	1.31579	1.53846	0.739074	1.21061	0.567308	0	1	1	1.23684
Animals_007_h	Animals	3	h	Wolf	39	40	1	1	1.94872	1.76923	1.50348	1.44115	0.413673	0	1	1	1.28947	1.48718	0.80229	1.07292	0.381678	0	3	3.5	3.4359	3.6	2.07485	2.10981	0.709123	0	1	2	2.33333	2.55	1.76715	1.67867	0.335885	0	1	1	1.51282	1.55263	0.99662	1.26699	0.989029	0	1	1	1.5
Animals_025_h	Animals	4	h	Sheep	39	40	1	1	1.05405	1.05128	0.229243	0.320256	0.558344	0	4	5	4.4359	4.8	1.71364	2.05314	0.305043	0	1	1	2.23077	1.975	1.64575	1.76123	0.306419	0	2	1	2.5641	2.2	1.75911	1.65173	0.282127	0	4	3	3.58974	3.45	2.08652	2.39604	0.759033	0	2	1	2.53846
Animals_030_h	Animals	5	h	Snake	39	39	1	1	1.39474	1.33333	0.9165	0.868554	0.90347	0	1	1	1.44737	1.47368	0.891321	0.796507	0.587823	0	4	4.5	3.58974	4.1	2.17302	2.14596	0.301237	0	2	2	2.5641	2.75	1.97077	1.8081	0.393114	0	1	1	1.57895	1.31579	1.19981	0.739074	0.483684	0	2	1	2.4359
Animals_038_h	Animals	6	h	Dead Boar	38	40	1	1	1	1.02564	0	0.160128	0.336492	0	3	5	3.87179	4.75	1.8379	1.9182	0.0412989	1	1	2	1.83784	2.35	1.16699	1.77663	0.278667	0	1	1	2.25641	2.1	1.61763	1.69161	0.572372	0	2	2	2.97436	3.125	2.19434	2.22097	0.636828	0	2	2	2.69231
Animals_039_h	Animals	7	h	Dead dog	38	40	1	1	1	1	0	0	NaN	0	6	5	4.66667	4.825	2.37679	2.11087	0.839887	0	2	1	3.15385	2.725	2.34564	2.36413	0.374183	0	3	2	3.33333	2.95	2.33208	1.98649	0.607982	0	3	2	3.38462	3	2.37991	2.41788	0.402631	0	5	4	4.64103
Animals_045_h	Animals	8	h	Dead Bird	38	39	1	1	1	1.02564	0	0.160128	0.336492	0	3	4	3.53846	3.675	1.94458	2.25761	0.791591	0	1	1	2.23077	2.4	1.78387	1.99743	0.893255	0	2	2	2.51282	2.425	1.9851	1.82416	0.90889	0	1	1	1.81579	2.225	1.43047	2.08151	0.672513	0	3	3	3.4359
Animals_060_h	Animals	9	h	Sick Leopard	39	40	1	1	1.10256	1.10526	0.307355	0.388307	0.759045	0	4	5	4.35897	4.5	1.79894	2.0381	0.702388	0	2	1	2.33333	2.175	1.62761	1.85206	0.45186	0	2	1.5	2.64103	2.35	1.85653	1.94211	0.367359	0	1	2.5	2.12821	3.175	1.64124	2.33026	0.047031	1	1	2	1.71053
Animals_065_h	Animals	10	h	Worms	38	40	1	1	1.38462	1.38462	0.877058	0.846522	1	0	1	1	1.26316	1.48718	0.794719	0.790463	0.0530452	0	1	1	1.92308	1.95	1.38383	1.70895	0.604765	0	1	1	1.92308	1.66667	1.42135	1.13168	0.595516	0	1	1	1.23684	1.20513	0.541979	0.695076	0.356616	0	3	3	3.76923
Animals_067_h	Animals	11	h	Dead Mouse	39	40	1	1	1.28947	1.38462	0.80229	0.962874	0.772558	0	3	1	3.35897	2.325	2.03246	2.00496	0.0108145	1	1	1	2.12821	2.525	1.64124	2.12419	0.558511	0	2	2	2.79487	2.05128	1.7797	1.3367	0.0522116	0	1	1	2.05128	1.85	1.68505	1.86121	0.268436	0	2	3	2.46154
Animals_074_h	Animals	12	h	Starved Dog	38	40	1	1	1	1.25641	0	0.677377	0.0128347	1	6	4	5.48718	4.025	1.58731	2.28133	0.0043749	1	3	1.5	3.20513	2.75	2.22639	2.25036	0.27438	0	2	2	3.05128	2.675	2.11447	1.96622	0.481256	0	5	1	4.51282	2.8	2.25799	2.3337	0.00190369	1	3	2	3.35897
Animals_077_h	Animals	13	h	Sick Dog	38	40	1	1	1.05263	1.10256	0.226294	0.446912	0.98943	0	5	3.5	5.20513	3.675	1.79443	2.03038	0.00104397	1	2	1	2.5641	2.325	1.9303	1.83118	0.509894	0	2	1	2.38462	2.025	1.77134	1.44093	0.43221	0	4	1.5	4.25641	2.4	1.99629	1.82293	2.49417e-05	1	3	2	2.92308
Animals_085_h	Animals	14	h	Lion	39	40	2	1.5	2.74359	2.675	1.80231	2.16484	0.382852	0	1	1	1.23684	1.07692	0.633916	0.269953	0.253168	0	3	3	3.30769	3.45	1.88	2.15965	0.904974	0	2	2.5	2.61538	2.95	1.92785	1.96051	0.366826	0	1	1	1.39474	1.28947	0.9165	1.03735	0.238322	0	1	1	1.21053
Animals_086_v	Animals	15	v	Cat	39	40	1	1	1.97368	1.69231	1.3454	1.41707	0.109764	0	1	1	2.05128	1.61538	1.74641	1.20559	0.285102	0	1	1.5	1.55263	2.425	0.828459	1.90663	0.0680518	0	1	1	1.69231	1.9	0.950176	1.17233	0.533271	0	1	1	1.44737	1.8	0.860464	1.26491	0.283638	0	1.5	2	1.89474
Animals_087_h	Animals	16	h	Bat	39	40	2	1	2.15385	2	1.53106	1.75412	0.321529	0	1	1	1.21053	1.76923	0.576939	1.42278	0.0516878	0	2	3	2.64103	3.4	1.70891	2.14596	0.0985798	0	2	2	2.51282	2.85	1.6363	1.99422	0.556825	0	1	1	1.15789	1.53846	0.494637	1.37355	0.427321	0	2	2.5	2.23077
Animals_089_v	Animals	17	v	Lizard	39	40	3	1	3.07692	2.275	1.66045	1.61702	0.0192763	1	1	1	1	1.38462	0	0.962874	0.0153533	1	1	2	1.57895	2.95	1.08133	2.28653	0.00489874	1	1	2	2.17949	2.525	1.46668	1.72445	0.408899	0	1	1	1.05556	1.25641	0.232311	0.594623	0.0923602	0	1	1	1.34211
Animals_090_h	Animals	18	h	Pelicans	39	40	4	3	3.79487	3.4	1.94908	1.78023	0.444229	0	1	1	1	1	0	0	NaN	0	1	1	1.10526	1	0.508813	0	0.160057	0	1	1	1.28947	1.58974	0.565107	0.909539	0.134848	0	1	1	1	1	0	0	NaN	0	1	1	1
Animals_097_h	Animals	19	h	Cow	39	39	2	2	2.51282	2.4	1.66815	1.83694	0.536889	0	1	1	1.08333	1	0.368394	0	0.138378	0	1	1	1.10526	1.13158	0.388307	0.474829	0.982271	0	1	1	1.05405	1.375	0.229243	0.896932	0.0857466	0	1	1	1.05263	1	0.226294	0	0.154525	0	1	1	1.05556
Animals_100_h	Animals	20	h	Flamingo	38	40	5	3	4.66667	3.275	1.93762	1.76849	0.00156081	1	1	1	1.08108	1.05263	0.3635	0.226294	0.967433	0	1	1	1.08108	1.02564	0.493197	0.160128	0.970105	0	1	1	1.47368	2.05	0.892517	1.66333	0.137623	0	1	1	1.02632	1	0.162221	0	0.323595	0	1	1	1
Animals_111_h	Animals	21	h	Bats	39	40	1	1	2.28205	1.38462	1.68505	0.877058	0.00537834	1	1	1	1.21053	1.5	0.52802	0.97952	0.217248	0	2	3	2.82051	3.625	1.89003	2.26101	0.136874	0	2	3	2.5641	3.175	1.72893	1.75247	0.0847161	0	1	1	1.10811	1.28947	0.393262	0.867051	0.452208	0	2	3	2.17949
Animals_127_h	Animals	22	h	Snails	39	40	1	1	2.25641	1.63158	1.58476	1.02459	0.0769906	0	1	1	1.02703	1.15385	0.164399	0.431549	0.104507	0	1	1	1.34211	1.31579	0.780724	0.574469	0.689867	0	1	2	1.57895	2.05128	1.08133	1.23435	0.0324162	1	1	1	1	1.02564	0	0.160128	0.350262	0	2	2	2.05263
Animals_144_h	Animals	23	h	Aligator	39	40	2	1	2.20513	2.225	1.34124	1.68686	0.587911	0	1	1	1.28947	1.28947	0.653799	0.731821	0.660998	0	3	4	3.05128	3.925	1.87713	2.12901	0.0585788	0	2	2	2.23077	2.675	1.44115	1.91335	0.410818	0	1	1	1.18919	1.26316	0.46175	0.949657	0.535582	0	1	1	1.31579
Animals_166_v	Animals	24	v	Cats	39	40	6	3.5	5.5641	3.85	1.58604	2.25945	0.000776778	1	1	1	1.02632	1	0.162221	0	0.330213	0	1	1	1.08108	1.07895	0.3635	0.273276	0.703944	0	1	1	1.47368	2.2	1.10861	1.7127	0.0430086	1	1	1	1	1.02564	0	0.160128	0.336492	0	1	1	1.02632
Animals_173_h	Animals	25	h	Seal	39	40	5	4.5	5.15385	4.475	1.66288	1.88091	0.10545	0	1	1	1.05405	1.07692	0.328798	0.354268	0.61125	0	1	1	1.18421	1.15385	0.4565	0.48874	0.523889	0	2	3	2.5641	3.325	1.58604	2.10479	0.119903	0	1	1	1.02632	1	0.162221	0	0.323595	0	1	1	1
Animals_178_v	Animals	26	v	Dog	39	39	5	3	4.89744	3.5	1.86088	2.08782	0.00333462	1	1	1	1.05405	1.07895	0.229243	0.358795	1	0	1	1	1.25641	1.28947	0.594623	0.835299	0.662707	0	1	2	2.17949	2.625	1.62013	1.79297	0.272754	0	1	1	1	1.07895	0	0.273276	0.0903402	0	1	1	1.13158
Animals_183_h	Animals	27	h	Dog	39	40	6	3	4.94872	3.5	1.95944	1.96116	0.00163392	1	1	1	1.10811	1.02564	0.3148	0.160128	0.153351	0	1	1	1.16216	1.725	0.441809	1.46738	0.0907555	0	1	1	1.42105	1.69231	0.976247	0.977479	0.0644933	0	1	1	1.08108	1.12821	0.3635	0.409074	0.456412	0	1	1	1
Animals_184_h	Animals	28	h	Cows	39	40	4	5	4.41026	4.6	1.88788	2.06062	0.640138	0	1	1	1.10811	1	0.393262	0	0.0703658	0	1	1	1.18421	1	0.691855	0	0.0779445	0	1	1	1.31579	2.05	0.841661	1.72389	0.0339428	1	1	1	1	1	0	0	NaN	0	1	1	1
Animals_206_h	Animals	29	h	Chinchilla	39	40	4	3	3.84615	2.975	1.98068	1.74661	0.0443809	1	1	1	1.10256	1	0.307355	0	0.0482932	1	1	1	1.18421	1.51282	0.65162	1.02268	0.0472622	1	1	1	1.47368	1.84615	0.829746	1.28838	0.220917	0	1	1	1.02632	1	0.162221	0	0.317151	0	1	1	1
Animals_216_v	Animals	30	v	Shrimps	39	40	1	1	2.05128	1.31579	1.50348	0.808912	0.0264158	1	1	1	1.31579	1.825	0.841661	1.79583	0.473003	0	1	1	1.21622	1.34211	0.583816	0.966362	0.940377	0	1	1	1.37838	1.55263	0.953105	0.978067	0.231926	0	1	1	1.21053	1.725	0.703578	1.83956	0.325554	0	3	3	2.87179
Animals_217_h	Animals	31	h	Pigeons	39	39	2	1	2.84615	2.35	1.87137	1.71793	0.166468	0	1	1	1.13514	1.07895	0.419137	0.273276	0.651348	0	1	1	1.13158	1.02564	0.414015	0.160128	0.159175	0	1	1	1.79487	1.85	1.30141	1.21	0.657221	0	1	1	1	1.02564	0	0.160128	0.343284	0	1	1	1.08108
Animals_220_h	Animals	32	h	Fish	39	40	5	3	5.10256	3.525	1.48315	1.97403	0.000308064	1	1	1	1.05263	1	0.226294	0	0.154525	0	1	1	1.44737	1.61538	0.950032	1.04164	0.371596	0	1	2	1.39474	2.575	0.823292	1.85206	0.00217671	1	1	1	1	1	0	0	NaN	0	1	1	1.02632
Animals_221_h	Animals	33	h	Worms	39	40	1	1	1.35135	1.31579	0.789381	0.873182	0.723585	0	1	1	1.21622	1.46154	0.672274	0.941615	0.114838	0	1	1.5	2.25641	2.35	1.74292	1.96834	0.911195	0	1	2	1.84211	2.15385	1.32596	1.36764	0.188052	0	1	1	1.34211	1.34211	0.87846	0.966362	0.799804	0	3	3	3.5641
Faces_001_h	Faces	34	h	Children & dog	39	39	5	5	5.23077	4.575	1.62968	1.89314	0.126589	0	1	1	1.02632	1	0.162221	0	0.323595	0	1	1	1.39474	1.31579	0.823292	0.961566	0.397504	0	1	2	1.31579	2.45	0.739074	1.78239	0.000495227	1	1	1	1.07895	1.07692	0.273276	0.480384	0.32039	0	1	1	1.05263
Faces_006_h	Faces	35	h	Girl	38	40	1	1	1.51282	1.775	0.942332	1.42302	0.595317	0	3	2	2.84615	2.925	1.46069	1.85897	0.880603	0	1	1	1.76316	1.15789	1.21776	0.369537	0.0289585	1	1	1	1.74359	1.35897	1.22942	0.706629	0.228776	0	1	1	1.39474	1.575	0.88652	1.23802	0.909706	0	1	1	1.16216
Faces_012_v	Faces	36	v	Sad Girl	38	40	1	1	1.23684	1.07895	0.489578	0.273276	0.102098	0	3	3	3.33333	3.525	1.43881	1.53569	0.703575	0	1	1	1.55263	1.4359	0.921144	0.852083	0.463516	0	1	1	1.44737	1.23684	0.921144	0.489578	0.488276	0	1	1	1.44737	1.5	0.921144	0.762287	0.341905	0	1	1	1.08108
Faces_017_h	Faces	37	h	Boy Playing	38	39	1	1	1.34211	1.10256	0.668856	0.502356	0.0242101	1	4	4	4	4.125	1.48678	1.88363	0.738605	0	1	1	1.81579	1.28205	1.15911	0.60475	0.0257996	1	1	1	1.66667	1.51282	1.28418	0.942332	0.984667	0	1	2	1.78947	2.45	1.37856	1.82504	0.0508033	0	1	1	1.71053
Faces_032_h	Faces	38	h	Boy & Cigarette	37	40	1	1	1.13514	1.30769	0.419137	0.950176	0.731765	0	4	5	4.05128	4.2	1.86306	2.58397	0.658279	0	1	1	2.30769	2.275	1.79405	2.11208	0.566184	0	2	2	2.61538	3.3	1.78614	2.3337	0.244894	0	4	4	4.23077	3.95	1.85616	2.64042	0.723277	0	2	1	3.10256
Faces_033_h	Faces	39	h	Boys & Crutches	38	39	1	1	1.15789	1.10256	0.494637	0.383534	0.660364	0	4	4	3.66667	4.15	1.54466	1.84738	0.244375	0	1	1	1.73684	1.10256	1.28787	0.307355	0.00405455	1	1	1	1.65789	1.7	0.87846	1.11401	0.806577	0	1	1	1.82051	1.71795	1.41183	1.39451	0.398174	0	1	1	1.18919
Faces_037_h	Faces	40	h	Boy Crying	39	40	1	1	1.65789	1.975	1.07241	1.79011	0.990356	0	2	2.5	2.92308	2.9	1.84083	1.76577	0.992005	0	1	1	1.52632	1.15789	1.03289	0.436591	0.075871	0	1	1	1.60526	1.51282	1.10379	0.884718	0.895967	0	2	1	2.46154	1.39474	1.88967	0.789782	0.00465492	1	1	1	1.28947
Faces_041_h	Faces	41	h	Child in a Hospital	39	40	1	1	1.13514	1.02564	0.419137	0.160128	0.150049	0	4	5	4.28205	4.55	1.84888	1.69388	0.521444	0	2	2	2.61538	2.5	1.81536	1.97419	0.62053	0	2	1	2	2.175	1.21395	1.78149	0.705026	0	1	2	1.68421	2.35	1.06809	1.74753	0.096458	0	1	1	1.57895
Faces_050_h	Faces	42	h	Children Playing	39	40	4	4	4.17949	4.35	1.93135	2.00704	0.673075	0	1	1	1.2973	1.18421	0.90875	0.562584	0.873168	0	1	1	1.87179	2.525	1.21784	1.98698	0.344399	0	1	2	1.58974	2.5	1.20782	1.67944	0.0029253	1	1	1	1.02632	1.17949	0.162221	0.555915	0.170122	0	1	1	1
Faces_062_v	Faces	43	v	Girl	39	39	2	1	2.07692	1.51282	1.30555	1.0481	0.0231348	1	1	2	1.97436	2.475	1.51288	1.60108	0.0793993	0	1	1	1.32432	1.23077	0.783654	0.667341	0.491346	0	1	1	1.2973	1.97436	0.661012	1.28733	0.00813913	1	1	1	1.16216	1.13158	0.50075	0.34257	0.83617	0	1	1	1.16216
Faces_066_h	Faces	44	h	Child Playing	39	39	5	5	4.41026	4.425	1.75796	2.01135	0.912539	0	1	1	1.07895	1.07692	0.273276	0.269953	0.982493	0	1	1	1.13158	1.05263	0.414015	0.226294	0.392068	0	1	2	2.35897	2.5	1.82796	1.75412	0.488833	0	1	1	1.02632	1.05263	0.162221	0.324443	1	0	1	1	1
Faces_103_h	Faces	45	h	Men Smiling	39	39	3	3	3.4359	2.85	1.77401	1.67255	0.126946	0	1	1	1.02632	1	0.162221	0	0.337012	0	1	1	1.13158	1.02564	0.414015	0.160128	0.159175	0	1	1	1.21622	1.25641	0.534121	0.594623	0.824213	0	1	1	1.13158	1.05128	0.474829	0.223456	0.599676	0	1	1	1.13158
Faces_104_h	Faces	46	h	Girl Smiling	39	39	5	4	4.30769	4.4	1.76447	1.99743	0.819299	0	1	1	1	1.05128	0	0.223456	0.177335	0	1	1	1.02632	1	0.162221	0	0.323595	0	1	1	1.28947	1.44737	0.767865	0.891321	0.385498	0	1	1	1	1	0	0	NaN	0	1	1	1
Faces_107_h	Faces	47	h	Man & boy Smiling	39	40	5	5	4.53846	4.95	1.97146	1.75339	0.38887	0	1	1	1.05556	1.12821	0.232311	0.409074	0.449884	0	1	1	1	1.12821	0	0.469013	0.0859516	0	1	1	1.2973	1.69231	0.570812	1.21728	0.32134	0	1	1	1.02632	1.05263	0.162221	0.324443	1	0	1	1	1
Faces_113_h	Faces	48	h	Boy Playing	39	39	4	3	3.61538	3.55	1.74138	1.86671	0.823149	0	1	1	1.10256	1	0.307355	0	0.0453819	1	1	1	1.41026	1.05263	0.715172	0.226294	0.00635419	1	1	1	1.2973	1.35897	0.740303	0.706629	0.405021	0	1	1	1.05263	1	0.226294	0	0.154525	0	1	1	1.05263
Faces_115_h	Faces	49	h	Boy Smiling	39	40	4	3	4.10256	3.625	1.74409	1.79297	0.219754	0	1	1	1.07895	1.10256	0.273276	0.383534	1	0	1	1	1.13158	1.17949	0.528693	0.683328	1	0	1	1	1.10811	1.13158	0.393262	0.34257	0.5198	0	1	1	1	1.05128	0	0.223456	0.165518	0	1	1	1.02632
Faces_116_h	Faces	50	h	Girl Smiling	39	40	4	5	4.15385	4.3	1.89929	2.11466	0.604512	0	1	1	1.07895	1.12821	0.273276	0.409074	0.705202	0	1	1	1.10526	1.10256	0.452589	0.307355	0.476065	0	1	1	1.18421	1.69231	0.65162	1.10391	0.00296541	1	1	1	1.13158	1.05128	0.474829	0.223456	0.599676	0	1	1	1.15789
Faces_118_h	Faces	51	h	Children Playing	39	40	4	4	4.15385	4.275	1.84303	1.99984	0.800256	0	1	1	1.05405	1.26316	0.229243	0.68514	0.135187	0	1	1	1.15789	1.02703	0.494637	0.164399	0.173706	0	1	1	1.47368	1.74359	0.922302	1.25064	0.406601	0	1	1	1	1.05128	0	0.223456	0.171309	0	1	1	1
Faces_124_h	Faces	52	h	Girls Playing	39	39	4	4	4.15385	4.475	1.96734	1.93467	0.465716	0	1	1	1.10526	1.07692	0.311012	0.269953	0.674896	0	1	1	1.05405	1.02564	0.229243	0.160128	0.53775	0	1	1	1.26316	1.35897	0.68514	0.706629	0.438415	0	1	1	1	1	0	0	NaN	0	1	1	1.02632
Faces_131_v	Faces	53	v	Boy Smiling	39	39	5	4	4.4359	3.975	1.77401	1.91469	0.269809	0	1	1	1	1	0	0	NaN	0	1	1	1.02632	1	0.162221	0	0.323595	0	1	1	1.13514	1.17949	0.346583	0.388776	0.604269	0	1	1	1.02632	1	0.162221	0	0.317151	0	1	1	1.02632
Faces_132_h	Faces	54	h	Boy On A Slide	39	40	4	4	3.97436	4.175	1.73944	2.147	0.713543	0	1	1	1.02632	1.02564	0.162221	0.160128	1	0	1	1	1.13889	1.15385	0.424451	0.539906	0.689603	0	1	1	1.21622	1.55263	0.534121	1.05772	0.110388	0	1	1	1.02632	1.05128	0.162221	0.320256	1	0	1	1	1.05263
Faces_134_h	Faces	55	h	Children Swimming	39	40	5	5	4.5641	4.575	1.75911	2.147	0.803861	0	1	1	1	1	0	0	NaN	0	1	1	1.13158	1.10256	0.34257	0.307355	0.700634	0	1	1	1.76316	2.175	1.17253	1.55064	0.313667	0	1	1	1	1	0	0	NaN	0	1	1	1.05263
Faces_149_v	Faces	56	v	Mutilated Face	39	40	1	1	1.10526	1	0.452589	0	0.154525	0	5	6	4.74359	4.925	2.02248	2.30259	0.538741	0	4	3	3.66667	3.425	2.11925	2.26328	0.617575	0	3	3	3.69231	3.525	1.96219	2.30926	0.544078	0	2	1	3.23077	2.8	2.24149	2.3005	0.241197	0	4	3	3.69231
Faces_155_h	Faces	57	h	Girl Crying	38	40	1	1	1.25641	1.02564	0.594623	0.160128	0.0250391	1	3	3.5	3.38462	3.65	1.5996	1.96834	0.615601	0	1	1	1.5	1.10526	0.892915	0.388307	0.0164059	1	1	1	1.47368	1.46154	1.03289	0.822261	0.617792	0	1	1	1.15789	1.38462	0.494637	0.989827	0.335411	0	1	1	1
Faces_158_h	Faces	58	h	Sad Man	39	39	1	1	1.16216	1.25	0.373684	0.588348	0.777969	0	4	4	3.87179	4.05	1.64124	1.75339	0.838242	0	2	1	2.28205	2.075	1.68505	1.75977	0.282617	0	1	1	1.79487	1.55	1.43599	1.01147	0.628606	0	1	1	1.81579	1.89744	1.33265	1.42893	0.938553	0	1	1	1.57895
Faces_171_v	Faces	59	v	Elderly Man	39	39	1	1	1.57895	1.28947	1.10604	0.653799	0.261045	0	2	1	2.87179	1.69231	1.82352	0.922064	0.00390499	1	1	1	1.81579	1.38462	1.44924	0.877058	0.158513	0	1	1	1.39474	1.5	0.85549	0.905822	0.433436	0	1	1	1.2973	1.02564	0.661012	0.160128	0.0105024	1	1	1	1.51351
Faces_172_h	Faces	60	h	Elderly Man	39	40	1	1	1.02632	1	0.162221	0	0.317151	0	6	6	5.48718	5.2	1.60381	2.05314	0.858353	0	2	1.5	3.15385	2.575	2.20691	2.07411	0.28015	0	2	2	2.61538	2.675	1.85834	2.00496	0.782788	0	2	2	2.92308	3.15	1.97863	2.34849	0.875633	0	2	2	2.69231
Faces_175_v	Faces	61	v	Woman Crying	39	40	1	1	1.07895	1	0.273276	0	0.0778924	0	3	3	3.4359	3.35	1.66694	1.83345	0.791517	0	1	1	1.89474	1.17949	1.33132	0.50637	0.00281436	1	1	1	1.57895	1.35897	1.15388	0.810691	0.487361	0	1	1	1.2973	1.17949	0.617561	0.451419	0.445555	0	1	1	1.08108
Faces_186_h	Faces	62	h	Woman	39	39	2	1	2.35897	1.46154	1.47768	0.853666	0.00252047	1	1	1	1.05263	1.12821	0.226294	0.522115	0.658891	0	1	1	1.07895	1	0.273276	0	0.0778924	0	1	1	1.18421	1.05128	0.512295	0.223456	0.212423	0	1	1	1	1.02564	0	0.160128	0.343284	0	1	1	1.02703
Faces_192_h	Faces	63	h	Man	38	39	1	1	1.81579	1.18421	1.18219	0.562584	0.00348465	1	1	1	1.16216	1.18421	0.553449	0.4565	0.55324	0	1	1	1.21053	1.02632	0.622023	0.162221	0.0891125	0	1	1	1.26316	1.07692	0.554306	0.269953	0.0885475	0	1	1	1.05263	1.02632	0.226294	0.162221	0.56881	0	1	1	1
Faces_198_h	Faces	64	h	Woman	37	39	1	1	1.5641	1.02564	0.967767	0.160128	0.00152187	1	1	1	1.37838	1.76923	0.758337	1.18013	0.142322	0	1	1	1.10811	1.07895	0.3148	0.273276	0.67404	0	1	1	1.34211	1.07692	0.668856	0.269953	0.045018	1	1	1	1.13514	1.12821	0.419137	0.469013	0.686137	0	1	1	1.2973
Faces_218_h	Faces	65	h	Woman	39	39	1	1	1.60526	1.15385	0.9165	0.48874	0.0100229	1	1	1	1.16216	1.10256	0.50075	0.307355	0.883567	0	1	1	1.26316	1.05263	0.68514	0.226294	0.125585	0	1	1	1.16216	1.15385	0.373684	0.48874	0.517774	0	1	1	1.58974	1.02632	1.14059	0.162221	0.00192966	1	1	1	1.10811
Faces_224_h	Faces	66	h	Elderly Woman	39	39	2	1	2.35897	2.25	1.67783	1.67562	0.751296	0	1	1.5	1.64865	2.125	1.05978	1.71251	0.297235	0	1	1	1.47368	1.26316	0.951154	0.60109	0.602381	0	1	1	1.36842	1.20513	0.913001	0.614709	0.472319	0	1	1	1.13158	1	0.414015	0	0.0400184	1	1	1	1.13514
Faces_240_h	Faces	67	h	Woman Smiling	39	40	4	3	3.48718	3.2	1.94492	1.7127	0.452061	0	1	1	1.05405	1.30769	0.229243	0.83205	0.145862	0	1	1	1.28947	1.33333	0.565107	0.868554	0.497083	0	1	1	1.97436	2.25	1.47768	1.83624	0.869268	0	1	1	1.02632	1.07692	0.162221	0.354268	0.573944	0	1	1	1.05263
Faces_242_h	Faces	68	h	Man & Woman Smiling	39	40	4	3	3.69231	3.425	1.86595	1.92004	0.483475	0	1	1	1.13514	1.07692	0.346583	0.269953	0.417199	0	1	1	1.05405	1	0.328798	0	0.310699	0	1	1	1.30769	1.30769	0.56911	0.731036	0.541514	0	1	1	1.13158	1	0.474829	0	0.0742168	0	1	1	1.21053
Faces_246_v	Faces	69	v	Man Smiling	39	40	4	4	3.97436	3.825	2.03246	2.147	0.765971	0	1	1	1	1	0	0	NaN	0	1	1	1.10811	1	0.3148	0	0.0373196	1	1	1	1.31579	1.5641	0.661908	1.14236	0.627868	0	1	1	1	1	0	0	NaN	0	1	1	1.02632
Faces_270_h	Faces	70	h	Man & Gun	39	40	1	1	2.17949	1.45	1.68385	0.875595	0.0560816	0	1	2	2.05128	2.475	1.55511	1.78293	0.170232	0	2	3	2.66667	2.95	2.13163	2.15965	0.510714	0	2	1	2.20513	1.925	1.43599	1.18511	0.376745	0	2	2	2.76923	2.625	2.09588	2.08397	0.732865	0	2	1	1.84211
Faces_273_h	Faces	71	h	Man & Guns	39	40	1	1	1.66667	1.34211	1.10818	0.937977	0.0796642	0	1	2	2.25641	2.55	1.77286	1.96051	0.516665	0	2	1	3.12821	1.87179	2.11734	1.37992	0.00536149	1	2	2	1.97368	2.25	1.21892	1.49786	0.561447	0	2	1	2.92308	2.5	2.04405	2.08782	0.242803	0	1	1	2.07692
Faces_279_h	Faces	72	h	Sad People	38	40	1	1	1.25641	1	0.594623	0	0.00676913	1	3	4	3.38462	3.975	1.71088	1.717	0.119077	0	1	1	2.28205	1.5	1.73127	1.13304	0.0175813	1	1	1	1.86842	1.42105	1.14304	0.858395	0.0620884	0	1	1	1.47368	1.15385	1.13273	0.431549	0.287704	0	1	1	1.23684
Faces_283_h	Faces	73	h	Elderly Woman Crying	38	39	1	1	1.13158	1	0.474829	0	0.0742168	0	4	6	4.71795	5.225	1.74641	1.77573	0.193781	0	2	2	2.69231	2.525	1.94874	2.1482	0.395683	0	2	1	2.5641	2.375	1.98408	1.95707	0.537415	0	2	2	2.71795	2.7	2.08943	2.16262	0.91308	0	1	1	1.71795
Faces_288_h	Faces	74	h	Woman	39	40	1	1	1.28205	1.02564	0.60475	0.160128	0.0131823	1	3	5	3.53846	4.875	1.87569	1.8972	0.00282971	1	1	1	1.94737	2.375	1.41321	1.99599	0.596497	0	1	1.5	2.28205	2.35	1.77629	1.77663	0.811355	0	1	1	1.94872	2.125	1.7006	1.80011	0.628178	0	1	2	1.81579
Faces_294_h	Faces	75	h	Wounded Man	38	40	1	1	1.08108	1	0.276725	0	0.0739316	0	3	3	3.20513	3.475	1.68865	1.93467	0.597562	0	2	1	2.51282	1.95	1.83349	1.70895	0.0544659	0	2	1	2.07692	1.53846	1.49358	0.853666	0.108008	0	1	1	1.76316	1.95	1.32408	1.94738	0.597637	0	1	1	1.5641
Faces_296_h	Faces	76	h	Man Smoking	39	39	1	1	1.47368	1.32432	0.892517	0.709227	0.556327	0	2	2	2.64103	2.825	1.9261	1.70801	0.457777	0	1	1	1.73684	1.57895	1.30869	1.00355	0.948955	0	1	1	1.23684	1.42105	0.589742	0.889323	0.373106	0	2	1	2.48718	2.025	1.89003	1.59305	0.172231	0	2	1	2.64103
Faces_301_h	Faces	77	h	Man And Woman	38	38	1	1	1.2973	1.10526	0.701778	0.452589	0.082296	0	3	3	3.02564	3.475	1.66207	1.94788	0.351559	0	1	1	1.92308	1.28205	1.47585	0.686284	0.0300181	1	1	1	1.76316	1.36842	1.07639	0.750533	0.0570854	0	1	1	1.18421	1.825	0.608732	1.73778	0.0765353	0	1	1	1.15789
Faces_302_h	Faces	78	h	Homeless Man	38	40	1	1	1.25641	1.07692	0.594623	0.269953	0.157876	0	4	4.5	4.4359	4.2	1.5525	2.22111	0.717035	0	2	1	2.51282	1.925	1.9718	1.84513	0.0373703	1	2	1	2.58974	1.9	1.87389	1.72166	0.0500689	0	2	1	2.38462	2.25	1.77134	2.02231	0.339275	0	2	1	2.4359
Faces_316_h	Faces	79	h	Man Jogging	39	40	3	2	2.87179	2.65	1.73478	1.73279	0.550163	0	1	1	1.13158	1.12821	0.474829	0.409074	0.766966	0	1	1	1.05263	1.28205	0.226294	0.75911	0.135759	0	1	1	1.15789	1.28205	0.436591	0.723614	0.544205	0	1	1	1	1	0	0	NaN	0	1	1	1
Faces_324_h	Faces	80	h	Woman Smiling	39	40	4	4	3.74359	3.55	1.78765	1.85293	0.615718	0	1	1	1.07895	1	0.273276	0	0.0859657	0	1	1	1.02703	1.07895	0.164399	0.273276	0.327008	0	1	1	1.16216	1.76923	0.50075	1.11122	0.0042242	1	1	1	1.02703	1	0.164399	0	0.317143	0	1	1	1.05405
Faces_327_v	Faces	81	v	Couple	39	38	4	3	3.82051	3.425	1.78991	2.01135	0.352538	0	1	1	1.02703	1	0.164399	0	0.310699	0	1	1	1	1	0	0	NaN	0	1	1	1.10811	1.02703	0.393262	0.164399	0.307298	0	1	1	1.02703	1	0.164399	0	0.310699	0	1	1	1
Faces_340_h	Faces	82	h	Woman Showering	39	39	5	4	4.33333	4.35	2.20446	2.13097	0.996035	0	1	1	1	1.02564	0	0.160128	0.336492	0	1	1	1.02703	1	0.164399	0	0.310699	0	1	1	1.87179	1.975	1.47219	1.56053	0.939089	0	1	1	1.05556	1	0.333333	0	0.310514	0	1	1	1
Faces_357_v	Faces	83	v	Cello Player	39	40	3	2.5	3.41026	2.675	1.81685	1.74514	0.0557182	0	1	2	1.61538	2.025	0.935144	1.09749	0.0664172	0	1	1	1.10811	1	0.393262	0	0.0739837	0	1	1	1.76923	1.925	1.20222	1.24833	0.538502	0	1	1	1.13514	1.10256	0.419137	0.446912	0.404496	0	1	1	1.10526
Faces_358_h	Faces	84	h	Man & Children Smiling	39	40	5	5	3.97436	4.425	2.0962	2.12298	0.336482	0	1	1	1.07895	1.12821	0.358795	0.338688	0.278454	0	1	1	1.13514	1.05128	0.535525	0.223456	0.594587	0	1	1	1.89744	1.95	1.71364	1.50128	0.613118	0	1	1	1.02703	1	0.164399	0	0.317143	0	1	1	1.13158
Faces_360_v	Faces	85	v	People Smiling	39	40	4	4	4.12821	4.15	1.9759	1.95527	0.976221	0	1	1	1.08108	1.02564	0.276725	0.160128	0.288565	0	1	1	1.10256	1	0.307355	0	0.0426563	1	1	1	1.76316	2.15	1.10121	1.64161	0.509244	0	1	1	1.02703	1	0.164399	0	0.317143	0	1	1	1.15789
Faces_365_v	Faces	86	v	Mutilated Face	39	40	1	1	1	1	0	0	NaN	0	6	7	4.92308	5.575	2.00505	1.97273	0.054989	0	3	4.5	3.76923	4.275	2.26485	2.38572	0.384556	0	5	5	5.02564	4.625	1.89858	2.28358	0.587752	0	2	1.5	2.33333	2.925	1.73711	2.37926	0.572591	0	5	4	4.69231
Landscapes_021_h	Landscapes	87	h	Ski Lift	39	39	5	4	4.46154	4.25	1.94458	2.00959	0.619308	0	1	1	1.07895	1	0.273276	0	0.0778924	0	1	1	1.31579	1.15385	0.739074	0.365518	0.594813	0	1	1.5	1.57895	2.35	1.24405	1.84738	0.0248527	1	1	1	1	1	0	0	NaN	0	1	1	1
Landscapes_025_h	Landscapes	88	h	Waste & Houses	38	40	1	1	1.13158	1	0.474829	0	0.081876	0	3	3	3.28205	3.15	1.74641	1.71793	0.818594	0	1	1	1.57895	1.15789	1.00355	0.369537	0.0427451	1	1	1	1.46154	1.51282	0.91324	0.884718	0.558469	0	1	2	2.15385	2.875	1.46069	1.8972	0.0619947	0	2	2	2.61538
Landscapes_026_h	Landscapes	89	h	Waste	39	40	1	1	1	1.02564	0	0.160128	0.343284	0	4	5	3.97436	4.725	1.88466	2.12419	0.083069	0	1	1	2.15385	1.5641	1.54815	1.25226	0.0412098	1	1	1	1.78947	1.43243	1.25543	0.800713	0.322886	0	5	5	4.5641	4.5	1.72893	2.3315	0.889205	0	4	2	4.05128
Landscapes_060_h	Landscapes	90	h	Mins	39	40	1	1	1.57895	1.30769	1.15388	0.731036	0.256321	0	1	1	1.73684	1.21053	1.17828	0.622023	0.0151298	1	1	1	1.71053	1.30769	1.27147	0.766188	0.189111	0	1	1	1.2973	1.35897	0.661012	0.873203	0.81056	0	1	1	1.36842	1.05263	0.674679	0.226294	0.0107972	1	1	1	1.21622
Landscapes_063_h	Landscapes	91	h	Highway	39	40	2	2	2.25641	2.125	1.31225	1.30458	0.650538	0	1	1	1.34211	1.08108	0.937977	0.3635	0.143218	0	1	1	1.15789	1.05128	0.369537	0.223456	0.130214	0	1	1	1.26316	1.12821	0.644486	0.338688	0.597476	0	1	1	1.18919	1.07692	0.46175	0.480384	0.0489498	1	1	1	1.08108
Landscapes_075_h	Landscapes	92	h	Windows	38	40	2	2.5	2.79487	2.45	1.82352	1.33877	0.5496	0	1	1	1.15789	1.28205	0.436591	0.825537	0.951286	0	1	1	1.10526	1.07895	0.508813	0.358795	1	0	1	1	2.02632	1.61538	1.36534	1.01607	0.173545	0	1	1	1	1.02632	0	0.162221	0.337012	0	1	1	1.08108
Landscapes_082_v	Landscapes	93	v	Building	39	40	2	3	2.66667	3.05	1.52753	1.90748	0.519806	0	1	1	1.13514	1.13158	0.419137	0.34257	0.799537	0	1	1	1.05405	1.05128	0.229243	0.223456	0.967853	0	1	1	1.34211	1.26316	0.814607	0.554306	0.910568	0	1	1	1.07895	1	0.273276	0	0.0778924	0	1	1	1.05263
Landscapes_097_v	Landscapes	94	v	Park	39	39	4	4	4.4359	3.975	1.90284	2.05673	0.314455	0	1	1	1.02632	1.07692	0.162221	0.269953	0.326755	0	1	1	1.02632	1.15789	0.162221	0.436591	0.0911208	0	1	1	1.21622	1.64103	0.534121	1.13525	0.0951149	0	1	1	1	1	0	0	NaN	0	1	1	1
Landscapes_115_v	Landscapes	95	v	River	38	40	3	3	3.38462	3.375	1.84413	1.94393	0.936515	0	1	1	1.34211	1.07692	0.87846	0.269953	0.231413	0	1	1	1.44737	1.12821	0.978067	0.338688	0.237995	0	1	1	1.26316	1.87179	0.60109	1.4542	0.0751145	0	1	1	1.02632	1	0.162221	0	0.317151	0	1	1	1
Landscapes_116_v	Landscapes	96	v	River	39	40	5	4	5.02564	3.975	1.69344	1.95445	0.0181033	1	1	1	1.05263	1	0.226294	0	0.16002	0	1	1	1.28947	1.33333	0.767865	0.737468	0.627487	0	1	1	1.71053	1.89744	1.35383	1.2095	0.257578	0	1	1	1.02632	1	0.162221	0	0.323595	0	1	1	1
Landscapes_119_h	Landscapes	97	h	Plants	38	40	3	4	3.12821	3.85	1.71954	1.94211	0.109502	0	1	1	1.10526	1.05128	0.311012	0.223456	0.386067	0	1	1	1.02632	1	0.162221	0	0.330213	0	1	1	1.26316	1.74359	0.68514	1.29204	0.06278	0	1	1	1.05263	1	0.226294	0	0.154525	0	1	1	1
Landscapes_126_h	Landscapes	98	h	Plants	39	39	3	3	3.17949	3.45	1.87605	1.96051	0.489018	0	1	1	1.02632	1.12821	0.162221	0.522115	0.32039	0	1	1	1.07895	1.23077	0.358795	0.742029	0.398666	0	1	1	1.02703	1.23077	0.164399	0.742029	0.179532	0	1	1	1	1.02632	0	0.162221	0.337012	0	1	1	1
Landscapes_140_v	Landscapes	99	v	Palm Trees	39	40	6	5	5.28205	4.775	1.68505	1.84651	0.201717	0	1	1	1.05263	1	0.226294	0	0.16002	0	1	1	1.21053	1.25641	0.474079	0.751068	0.605004	0	1	2	1.73684	2.7	1.13147	1.8838	0.0196772	1	1	1	1	1	0	0	NaN	0	1	1	1
Landscapes_149_h	Landscapes	100	h	Rocks	39	39	4	2	3.69231	2.5	1.83753	1.82574	0.00279012	1	1	1	1.10526	1.02632	0.508813	0.162221	0.55848	0	1	1	1.21622	1.28205	0.534121	0.723614	0.993462	0	2	2	2.17949	2.7	1.66815	1.91083	0.293805	0	1	1	1	1.02564	0	0.160128	0.343284	0	1	1	1
Landscapes_152_h	Landscapes	101	h	Flowers	39	40	4	4	4.15385	3.675	1.85725	2.00496	0.269851	0	1	1	1.02632	1	0.162221	0	0.323595	0	1	1	1.02632	1.02564	0.162221	0.160128	1	0	1	1	1.51351	1.76923	1.14556	1.06281	0.112901	0	1	1	1.02632	1	0.162221	0	0.323595	0	1	1	1
Landscapes_178_h	Landscapes	102	h	Beach	39	40	6	4	5.33333	4.275	1.73711	2.03794	0.020691	1	1	1	1.05263	1.05128	0.226294	0.223456	0.989427	0	1	1	1.23684	1.34211	0.541979	0.993936	0.664235	0	1	1	1.59459	1.925	1.1657	1.68534	0.69639	0	1	1	1.02632	1	0.162221	0	0.330213	0	1	1	1
Landscapes_180_h	Landscapes	103	h	Seal	39	38	6	5	5.51282	4.95	1.53677	1.85293	0.196754	0	1	1	1	1.02632	0	0.162221	0.337012	0	1	1	1.18421	1.05128	0.512295	0.223456	0.212423	0	1	1	1.74359	1.925	1.51689	1.54235	0.6294	0	1	1	1	1	0	0	NaN	0	1	1	1
Objects_007_h	Objects	104	h	Meat	39	40	1	1	1.31579	1	0.701553	0	0.00311485	1	1	4	1.81579	3.975	1.44924	2.25874	1.26825e-05	1	1	1	1.60526	2.95	1.19773	2.34193	0.0124717	1	3	2.5	3.33333	3.1	2.11925	2.13397	0.580355	0	1	2.5	2.05128	3.025	1.82019	2.16603	0.014149	1	3	5	3.4359
Objects_013_h	Objects	105	h	Meat	39	40	1	1	1.07895	1.05128	0.273276	0.223456	0.63307	0	2	3	2.89744	3.45	1.98408	2.26399	0.329783	0	1	1	2.02564	2.625	1.67783	2.15653	0.215483	0	1	1	2.25641	2.225	1.78765	1.92803	0.792417	0	1	2	2.15385	2.75	1.74021	2.23893	0.317801	0	3	2	2.97436
Objects_018_h	Objects	106	h	Meat	39	40	1	1	1.52632	1.05128	1.10861	0.223456	0.0166041	1	1	1.5	2.12821	2.45	1.52487	2.05002	0.678893	0	1	1	1.54054	1.9	1.01638	1.75119	0.745038	0	1	1	1.68421	1.84615	1.29667	1.38675	0.61761	0	1	1	1.57895	1.95	0.889323	1.86671	0.92931	0	2	2.5	2.15789
Objects_021_v	Objects	107	v	Meat	39	40	1	1	1	1.02632	0	0.162221	0.337012	0	2	2	2.84615	2.75	1.87137	1.94475	0.781219	0	1	1	2.12821	2.175	1.7797	1.89314	0.913595	0	1	1	2.41026	1.45946	1.75796	0.802586	0.0226259	1	1	1	2.23077	2.425	1.73905	1.95969	0.711226	0	3	3	3.74359
Objects_038_v	Objects	108	v	Pumpkin	39	40	2	1.5	2.53846	2.55	1.69901	2.01214	0.694235	0	1	1	1.05263	1.15385	0.226294	0.670368	0.98943	0	1	1	1.02632	1	0.162221	0	0.323595	0	1	1	1.51282	1.525	0.884718	1.19802	0.529437	0	1	1	1	1	0	0	NaN	0	1	1	1.02632
Objects_045_h	Objects	109	h	Food	39	40	1	1	1.82051	1.53846	1.29517	1.02202	0.377562	0	1	1	1.64103	1.66667	1.11183	1.32453	0.989941	0	1	1	1.57895	1.46154	1.10604	1.02202	0.462579	0	1	1	1.89744	1.75	1.48315	1.14914	0.94557	0	1	1	1.34211	1.28947	0.780724	0.767865	0.757327	0	2	2	2.28205
Objects_049_h	Objects	110	h	Fish And Chips	39	40	4	3	3.89744	3.1	1.98408	1.95854	0.068363	0	1	1	1.18421	1.51282	0.512295	1.16691	0.317341	0	1	1	1.05263	1	0.226294	0	0.165741	0	1	1	1.53846	2.05	1.16633	1.72389	0.105351	0	1	1	1.05263	1.12821	0.226294	0.409074	0.410787	0	1	1	1.23684
Objects_074_v	Objects	111		Drink	39	40	5	5	4.5641	4.625	1.87497	1.8631	0.928436	0	1	1	1	1	0	0	NaN	0	1	1	1.05405	1	0.229243	0	0.149029	0	1	1	1.73684	2.35	1.24519	1.88856	0.177198	0	1	1	1.02632	1	0.162221	0	0.323595	0	1	1	1
Objects_084_v	Objects	112		Table	39	40	5	4	4.82051	4.225	1.93135	2.09379	0.210627	0	1	1	1.05263	1.10526	0.226294	0.311012	0.404262	0	1	1	1.07895	1.02564	0.273276	0.160128	0.301286	0	1	1	1.89744	2.275	1.69822	1.73925	0.159856	0	1	1	1.10526	1	0.388307	0	0.081876	0	1	1	1
Objects_106_v	Objects	113		Fridge	38	39	1	1	1.15789	1.05263	0.494637	0.226294	0.380022	0	1	1	1.82051	1.66667	1.33519	1.10818	0.828865	0	1	1	1.2973	1.15789	0.701778	0.436591	0.45929	0	1	1	2.17949	1.66667	1.57065	0.955134	0.244783	0	1	1	2.58974	1.84615	2.02248	1.36764	0.144359	0	2	1	2.66667
Objects_122_h	Objects	114		Garbage	39	39	1	1	1.31579	1.58974	0.933035	1.04423	0.12565	0	1	1	2.10256	1.9	1.66694	1.21529	0.859027	0	1	1	1.84211	1.36842	1.42424	0.970401	0.0701671	0	1	1	2.02564	1.95	1.40464	1.41331	0.629961	0	1	1	1.76316	1.46154	1.44136	0.91324	0.488975	0	2	1	2.61538
Objects_129_h	Objects	115		Shoes	39	39	2	2.5	2.71795	2.825	1.84888	1.92004	0.87073	0	1	1	1.58974	1.28205	1.14059	0.75911	0.228274	0	1	1	1.39474	1	0.85549	0	0.0031235	1	2	2	2.5641	2.4	1.83238	1.67638	0.7366	0	1	1	1.15789	1.23077	0.494637	0.742029	0.976972	0	1	1	1.07895
Objects_145_h	Objects	116		Coffins	39	40	1	1	1.13158	1.05263	0.414015	0.226294	0.392068	0	3	3	2.97436	3.275	1.96666	2.21866	0.644513	0	2	1	2.66667	2.6	1.97795	2.27359	0.480917	0	1	1	2.33333	2	1.86848	1.76867	0.520858	0	1	1	1.42105	1.21053	1.00355	0.810669	0.19359	0	1	1	1.40541
Objects_154_h	Objects	117		Blood	39	40	1	1	1.13514	1.12821	0.5851	0.469013	0.734913	0	1	2	1.60526	2.525	0.85549	1.5189	0.00425891	1	2	1	2.51282	2.3	1.6363	1.87014	0.288032	0	2	1	2.05263	2.425	1.35462	1.82416	0.667723	0	1	1	1.5641	1.48718	1.2095	1.0481	0.920603	0	2	2	2.69231
Objects_184_v	Objects	118		Dustbin	39	40	1	1	1.18421	2.2	0.512295	1.8838	0.00696129	1	1	1	1.16216	1.58974	0.441809	1.16343	0.128697	0	1	1	1.18421	1.05128	0.512295	0.223456	0.212423	0	1	1	1.18421	1.39474	0.512295	0.9165	0.337556	0	1	1	1.28947	1.18421	0.835299	0.729875	0.470453	0	1	1	1.81579
Objects_194_h	Objects	119		Glasses	39	40	1	1	1.41026	1.64103	0.88013	1.34726	0.564701	0	1	1	1.43243	1.38462	0.898781	0.877058	1	0	1	1	1.2973	1.10256	0.87765	0.307355	0.590936	0	1	1	1.63158	1.66667	1.07606	1.10818	0.882868	0	1	1	1.08108	1.02564	0.276725	0.160128	0.288565	0	1	1	1
Objects_195_v	Objects	120		Violin	39	40	1	1	2.15385	2.475	1.63093	1.98698	0.475758	0	1	1	1.82051	1.71795	1.18925	1.39451	0.406695	0	1	1	1.07895	1.12821	0.358795	0.469013	0.667606	0	1	1	1.68421	1.875	1.09311	1.52227	0.859459	0	1	1	1.02632	1.10256	0.162221	0.446912	0.563636	0	1	1	1.05263
Objects_196_h	Objects	121		Watch Straps	38	40	1	1	1.52632	1.6	0.861703	1.194	0.694478	0	1	1	1.21053	1.46154	0.703578	0.96916	0.096693	0	1	1	1.10526	1.28205	0.508813	0.825537	0.154331	0	1	1	1.60526	1.69231	0.88652	1.1275	0.953055	0	1	1	1.07895	1.13158	0.273276	0.414015	0.678466	0	1	1	1.05263
Objects_207_h	Objects	122		Garbage	39	39	1	1	1.21053	1.15789	0.474079	0.436591	0.549107	0	2	2	2.53846	2.3	1.77477	1.62038	0.678822	0	1	1	1.59459	1.20513	1.11703	0.522115	0.150503	0	1	1	1.57895	1.45	0.948158	0.845804	0.5192	0	2	1	2.48718	1.76923	1.93135	1.40416	0.0569378	0	2	1	2.46154
Objects_208_h	Objects	123		Wood	39	40	1	1	1.66667	1.28205	1.26352	0.686284	0.286352	0	1	1	1.18421	1.28947	0.608732	0.693908	0.350075	0	1	1	1.08108	1	0.3635	0	0.149065	0	1	1	1.28947	1.23684	0.611064	0.589742	0.595384	0	1	1	1.08108	1.625	0.3635	1.82135	0.256389	0	1	1	1
Objects_216_h	Objects	124		Pans	39	40	1	1	1.79487	1.28947	1.08044	0.9273	0.00294237	1	1	1	1.63158	1.9	1.12517	1.4641	0.589949	0	1	1	1.52632	1.28205	0.979157	0.75911	0.227013	0	1	1	1.92308	1.675	1.40272	1.20655	0.484247	0	1	1	1.51282	1.15789	1.23271	0.494637	0.295212	0	1	1	2.25641
Objects_230_h	Objects	125		Boots	39	39	1	1	1.61538	1.52632	1.04164	0.861703	0.990193	0	1	1	1.11111	1.10256	0.39841	0.307355	0.817032	0	1	1	1.08108	1.07692	0.3635	0.269953	0.725762	0	1	1	1.5	1.45	0.892915	0.845804	0.849728	0	1	1	1.08108	1.02564	0.3635	0.160128	0.527706	0	1	1	1.23684
Objects_237_h	Objects	126		Mug	39	40	2	2	2.17949	2.375	1.44863	1.70501	0.647774	0	1	1	1.07895	1.10256	0.358795	0.383534	0.685052	0	1	1	1.05405	1	0.328798	0	0.310699	0	1	1	1.32432	1.15385	0.851602	0.365518	0.622175	0	1	1	1.02632	1	0.162221	0	0.317151	0	1	1	1
Objects_239_v	Objects	127		Lock	37	39	1	1	1.73684	1.61538	1.03151	1.06661	0.355761	0	1	1	1.28947	1.41026	0.731821	0.677377	0.183832	0	1	1	1.02703	1.30769	0.164399	0.950176	0.17566	0	1	1	1.36842	1.51282	0.674679	0.884718	0.676055	0	1	1	1.13158	1.10526	0.474829	0.311012	0.763842	0	1	1	1
Objects_245_h	Objects	128		Keyboard	38	39	1	1	2.05128	1.75	1.48588	1.17124	0.663217	0	1	1	1.05405	1.51282	0.229243	1.35475	0.135526	0	1	1	1.10526	1.23684	0.388307	0.714113	0.633768	0	1	1	1.42105	1.17949	0.889323	0.555915	0.182564	0	1	1	1.02703	1.17949	0.164399	0.643665	0.32037	0	1	1	1.21053
Objects_247_h	Objects	129		Mouse	37	38	1	1	1.5	1.31579	0.951528	0.77478	0.384329	0	1	1	1.23684	1.02564	0.675206	0.160128	0.0813471	0	1	1	1.15789	1	0.546553	0	0.0426362	1	1	1	1.16216	1.12821	0.441809	0.409074	0.676525	0	1	1	1.13158	1.12821	0.474829	0.570295	0.667617	0	1	1	1.02632
Objects_255_v	Objects	130		Shoes	39	39	3	2	3.33333	2.6	1.97795	1.75119	0.103674	0	1	1	1.26316	1.28205	0.759951	0.646803	0.467212	0	1	1	1.44737	1.46154	1.17858	0.995943	0.687937	0	1	2	2.12821	2.425	1.43599	1.66237	0.483396	0	1	1	1.05405	1.02564	0.229243	0.160128	0.53775	0	1	1	1.27027
Objects_258_h	Objects	131		Shoes	39	40	1	2	2.28205	2.625	1.73127	1.71998	0.248482	0	1	1	1.05405	1	0.328798	0	0.323763	0	1	1	1.05263	1	0.226294	0	0.154525	0	1	1	1.31579	1.84615	0.661908	1.30864	0.0609469	0	1	1	1.23077	1	0.626668	0	0.0241366	1	1	1	1.55263
Objects_278_h	Objects	132		Bicycles	39	38	2	2	2.58974	2.7	1.90177	1.81447	0.629465	0	1	1	1.07895	1.10526	0.358795	0.388307	0.663414	0	1	1	1.18919	1.1	0.569495	0.303822	0.614668	0	1	1	1.34211	1.48718	0.745303	0.823081	0.350166	0	1	1	1.13514	1	0.480865	0	0.0778033	0	1	1	1.02632
Objects_282_h	Objects	133		Rust	38	38	1	1	1.08108	1.12821	0.276725	0.409074	0.732254	0	1	1	1.28947	1.41026	0.693908	0.938026	0.600723	0	1	1	1.26316	1.05263	0.60109	0.226294	0.0423921	1	1	1	1.21622	1.07895	0.534121	0.273276	0.251476	0	1	1	1.18421	1.02632	0.4565	0.162221	0.0489359	1	1	1	1.18421
Objects_283_h	Objects	134		Crashed Car	39	40	1	1	1	1	0	0	NaN	0	4	5	3.89744	4.675	1.87497	2.22327	0.0731323	0	4	4	3.64103	3.75	1.95323	2.23893	0.877408	0	2	3	2.61538	3.2	1.69543	2.17444	0.322636	0	2	1	2.33333	2.275	1.67542	1.86723	0.652177	0	1	1.5	1.36842
Objects_306_h	Objects	135		Boat	38	39	2	1.5	2.51282	2.125	1.80455	1.3994	0.485075	0	1	1	1	1.05263	0	0.226294	0.171697	0	1	1	1.18421	1.10526	0.512295	0.311012	0.67663	0	1	1	1.27027	1.25641	0.651863	0.677377	0.739047	0	1	1	1.02632	1	0.162221	0	0.323595	0	1	1	1
Objects_310_h	Objects	136		Car	37	39	1	2	1.97436	2.375	1.28733	1.73482	0.401681	0	1	1	1.05405	1	0.229243	0	0.154448	0	1	1	1.11111	1	0.39841	0	0.0700347	0	1	1	1.13514	1.05263	0.346583	0.226294	0.226565	0	1	1	1	1	0	0	NaN	0	1	1	1
Objects_328_h	Objects	137		Pig	39	40	1	1	2.10256	1.05263	1.41039	0.226294	2.82026e-05	1	1	2	1.97368	2.75	1.32516	2.21591	0.188193	0	1	1	1.55263	2.1	1.22358	1.95854	0.169588	0	1	1	2.23077	2.275	1.64575	1.79726	0.961906	0	1	1	1.63158	2.375	1.07606	2.08397	0.150821	0	2	3	2.41026
People_002_v	People	138		Car Crash	39	40	1	1	1.05405	1	0.229243	0	0.149029	0	4	4.5	4.05128	4.275	1.80567	2.32034	0.61264	0	3	2	3.12821	3.15	2.09234	2.35938	0.890892	0	2	2	2.61538	2.6	1.90035	2.10981	0.975037	0	1	1	2.12821	1.925	1.79443	1.7155	0.661573	0	1	1	2.05263
People_003_h	People	139		Car Crash	39	40	1	1	1.10811	1	0.458487	0	0.154448	0	5	5	4.71795	4.975	1.77629	1.98051	0.413237	0	3	2	3.46154	3.075	2.11319	2.21171	0.312483	0	1	1.5	2.58974	2.525	2.03545	1.99984	0.957983	0	2	1	2.28205	2.4	1.58859	1.95854	0.826981	0	1	1	1.13514
People_017_h	People	140		Fire	39	40	1	1	1.07895	1.13158	0.273276	0.528693	0.982264	0	4	3.5	4.05128	3.9	1.82019	2.36209	0.765912	0	4	3	3.46154	3.25	2.02415	2.09701	0.593364	0	3	2	3.05128	2.75	1.90496	1.99679	0.381621	0	1	1	1.78947	2	1.21161	1.7097	0.81441	0	1	1	1.26316
People_019_v	People	141		Broken Leg	39	40	1	1	1.05263	1	0.226294	0	0.154525	0	3	3	3	3.575	1.76218	2.07411	0.24031	0	2	2	2.38462	2.925	1.64821	1.95314	0.22107	0	2	1	2.61538	2.02564	1.91415	1.36666	0.280133	0	1	1	1.44737	1.57895	0.860464	1.24405	0.941078	0	4	4	4.15385
People_026_h	People	142		Zoo	39	40	5	4	4.61538	3.5	1.78614	2	0.0114381	1	1	1	1.36842	1.35897	0.819395	0.959363	0.600962	0	1	1	1.23684	1.30769	0.541979	0.613611	0.608883	0	1	1.5	1.76316	2.075	1.07639	1.36603	0.363379	0	1	1	1.26316	1.07895	0.759951	0.273276	0.412483	0	1	1	1.08108
People_036_h	People	143		Infant In Incubator	39	40	1	1	1.89744	2.175	1.4653	1.55064	0.325952	0	3	2	3.51282	2.85	2.01144	2.09456	0.0870057	0	2	1	2.74359	2.625	1.94284	2.16839	0.507661	0	2	2	2.33333	2.775	1.59495	1.92803	0.382354	0	1	1	2.05128	1.64103	1.74641	1.1807	0.524093	0	1	1	1.32432
People_039_v	People	144		Starved Child	38	40	1	1	1.05405	1	0.229243	0	0.149029	0	5	6.5	4.58974	5.475	2.1116	1.99984	0.0419785	1	2	1	2.76923	2.475	2.04504	2.30926	0.243042	0	2	1.5	2.74359	2.6	2.00942	2.06062	0.608755	0	3	4	3.28205	3.95	2.27051	2.49049	0.18961	0	1	1.5	2.25641
People_040_h	People	145		Infant In Incubator	38	39	1	1	1.34211	1.23684	0.668856	0.751007	0.177932	0	5	5.5	4.92308	4.825	1.62844	2.06171	0.96818	0	3	1	3.48718	2.3	2.15054	1.98972	0.00588836	1	1	2	2.02564	2.525	1.53017	1.86723	0.172057	0	1	1.5	1.65789	2.65	1.19178	2.17857	0.042497	1	1	1	1.71795
People_044_h	People	146		Child	39	40	4	5	4.28205	4.425	1.86306	1.95969	0.731906	0	1	1	1	1	0	0	NaN	0	1	1	1.12821	1	0.338688	0	0.0207046	1	1	1	1.18421	1.95	0.512295	1.69388	0.0167603	1	1	1	1	1	0	0	NaN	0	1	1	1
People_060_v	People	147		Butcher Woman	39	40	1	1	1.08108	1.17949	0.276725	0.601393	0.70909	0	1	1.5	1.86842	2.275	1.29805	1.89449	0.42065	0	1	1	1.42105	1.76316	0.82631	1.14925	0.279113	0	1	1	1.78947	2.05	1.16614	1.7387	0.908892	0	1	1	1.69231	2.175	1.17325	1.90663	0.406375	0	3	2	2.89744
People_068_h	People	148		Pizza	39	40	4	3	4.15385	3.75	1.7097	1.90478	0.282255	0	1	1	1	1.28205	0	0.793019	0.0241774	1	1	1	1.13158	1.05263	0.414015	0.324443	0.183586	0	1	1.5	1.44737	2.3	0.891321	1.66718	0.0127859	1	1	1	1.05263	1.07895	0.226294	0.358795	0.989288	0	1	1	1.23684
People_084_h	People	149		Soldier	39	40	1	1	1.35135	1.28947	0.82382	0.897682	0.374974	0	2	2	2.48718	2.925	1.80455	1.83118	0.185062	0	2	2	2.89744	2.5	2.12498	1.90815	0.405398	0	1	1	1.74359	1.53846	1.22942	1.02202	0.453132	0	1	2	2.53846	2.95	2.0755	2.24122	0.299965	0	1	1	1.84615
People_087_h	People	150		Cigarette	39	40	1	1	1.30769	1.35897	0.613611	0.777553	0.922684	0	1	1.5	2.10256	2.475	1.39161	1.93467	0.619495	0	1	1	1.82051	1.28205	1.53677	0.686284	0.186476	0	1	1	1.13514	1.30769	0.346583	0.731036	0.496189	0	2	1	2.66667	1.58974	1.97795	1.16343	0.0030867	1	2	1	2.82051
People_089_h	People	151		Shoes	39	39	2	3	2.61538	3.55	1.90035	2.17149	0.0426526	1	1	1	1.05263	1.07692	0.226294	0.269953	0.676142	0	1	1	1	1	0	0	NaN	0	1	1	1.78947	1.69231	1.37856	1.07981	0.889129	0	1	1	1.05263	1	0.226294	0	0.154525	0	1	1	1.07895
People_091_h	People	152		Keyboard	39	38	1	1	2.05128	1.75	1.76141	1.53172	0.616048	0	1	1	1.13158	1.10526	0.414015	0.311012	0.97663	0	1	1	1.05263	1	0.226294	0	0.154525	0	1	1	1.10526	1.05128	0.311012	0.223456	0.386067	0	1	1	1.15789	1.05128	0.436591	0.320256	0.0956149	0	1	1	1.07895
People_103_h	People	153		Beach	39	40	5	4	5.02564	4.275	1.54728	1.85344	0.0676397	0	1	1	1.07895	1.02564	0.273276	0.160128	0.301286	0	1	1	1.13514	1.07692	0.419137	0.269953	0.626064	0	1	2	1.37838	2.225	0.861244	1.59305	0.0030603	1	1	1	1.02703	1	0.164399	0	0.317143	0	1	1	1.02632
People_106_v	People	154		City	39	39	3	2	3.25641	2.75	1.71246	1.93152	0.145393	0	1	1	1.05263	1.10256	0.226294	0.383534	0.658891	0	1	1	1.02632	1.07692	0.162221	0.269953	0.326755	0	1	1	1.18919	1.58974	0.46175	0.99255	0.0576117	0	1	1	1	1	0	0	NaN	0	1	1	1
People_122_h	People	155		Elderly Woman	38	40	1	1	1.08333	1.05128	0.280306	0.223456	0.589234	0	5	4.5	4.71795	4.225	1.63753	2.106	0.340178	0	2	1	2.48718	1.64103	1.81908	1.01274	0.0593345	0	1	1	1.55263	1.28205	1.10765	0.75911	0.161124	0	1	1	1.44737	1.28947	0.921144	0.653799	0.538251	0	1	1	1.10526
People_166_h	People	156		Man	39	39	1	1	2.38462	2.075	1.69543	1.70049	0.355416	0	1	1	1.05405	1.05128	0.229243	0.223456	0.967853	0	1	1	1.18421	1	0.691855	0	0.0779445	0	1	1	1.42105	1.28205	0.792927	0.60475	0.499769	0	1	1	1	1.02564	0	0.160128	0.336492	0	1	1	1.10526
People_179_h	People	157		Kayakers	39	40	4	3	4.20513	3.725	1.8379	2.01262	0.247779	0	1	1	1	1	0	0	NaN	0	1	1	1.52632	1.575	1.00638	1.17424	0.714993	0	1	1	1.18919	1.87179	0.46175	1.15119	0.0036833	1	1	1	1	1.10256	0	0.383534	0.0859516	0	1	1	1
People_180_h	People	158		Surfer	39	39	5	3.5	4.35897	3.45	1.8423	1.85293	0.0357996	1	1	1	1	1.10256	0	0.383534	0.0859516	0	1	1	1.87179	2.1	1.21784	1.66102	0.852948	0	1	2.5	1.73684	2.775	1.24519	1.84651	0.00738207	1	1	1	1	1.12821	0	0.522115	0.0859516	0	1	1	1
People_190_h	People	159		Diver	39	39	5	3.5	5	3.7	1.53897	2.04061	0.0047416	1	1	1	1.05263	1.02564	0.226294	0.160128	0.553349	0	1	1	1.58974	1.625	0.909539	1.16987	0.637843	0	1	2	2.12821	2.75	1.68865	1.95789	0.142211	0	1	1	1	1.05128	0	0.223456	0.165518	0	1	1	1
People_201_v	People	160		Accident	38	39	1	1	1	1.05128	0	0.320256	0.336492	0	4	4.5	4.64103	4.475	1.9261	2.1482	0.734354	0	2	1.5	2.89744	2.775	2.20996	2.31481	0.670207	0	3	2	3.33333	3.025	2.22821	2.21287	0.514309	0	2	1	2.66667	1.975	1.9646	1.717	0.0764176	0	2	1	2.61538
People_202_h	People	161		Surgery	39	40	1	1	1.18421	1	0.512295	0	0.022323	1	1	4.5	2.41026	3.85	1.99629	2.59734	0.028257	1	3	3.5	3.15385	3.925	2.14646	2.44307	0.19344	0	3	2.5	3.20513	3.3	2.00236	2.35557	0.931949	0	1	1	1.56757	2.25	1.19118	2.07241	0.148186	0	4	4.5	4.25641
People_212_h	People	162		Skeletons	39	40	1	1	1.02632	1.02564	0.162221	0.160128	1	0	2	3	2.94872	3.2	2.02548	2.02801	0.547389	0	2	2	2.30769	2.85	1.71915	2.01977	0.202555	0	2	2	2.07895	2.9	1.34328	1.97159	0.0618933	0	1	1	1.84615	2.275	1.47859	1.92137	0.403341	0	1	2	2.02564
People_217_h	People	163		Surgery	39	40	1	1	1.10811	1	0.393262	0	0.0739837	0	2	4	2.89744	3.95	1.90284	2.11163	0.0296607	1	2	3	2.97436	3.425	2.01947	2.26328	0.436405	0	2	2	2.33333	2.525	1.69105	1.86723	0.763784	0	1	1	1.60526	1.69231	1.40538	1.30089	0.412069	0	3	3	3.41026
People_218_v	People	164		Mutilated Hand	39	40	1	1	1	1	0	0	NaN	0	5	6	4.51282	5.375	2.03744	1.95707	0.0354831	1	4	3	3.64103	3.85	2.2063	2.43426	0.604014	0	4	3	3.82051	3.5	2.19894	2.14834	0.527682	0	2	2	2.35897	2.95	1.8135	2.37454	0.41158	0	6	6	5
People_226_h	People	165		Accident	38	39	1	1	1.05263	1.07692	0.324443	0.480384	1	0	5	5	4.94872	5.15	1.93239	2.00704	0.534963	0	4	3	3.74359	3.275	2.23275	2.23018	0.367498	0	3	2	3.58974	2.925	2.26783	2.04297	0.205584	0	2	2	2.64103	2.525	1.7545	1.89449	0.650269	0	3	2.5	3.17949
People_228_h	People	166		Surgery	39	40	1	1	1.31579	1.10256	0.701553	0.383534	0.0953676	0	1	2.5	2.41026	3	1.91556	2.18386	0.177904	0	3	3	2.82051	3.25	1.78991	2.35067	0.551314	0	1	1	2.46154	2.1	1.83312	1.67638	0.502328	0	1	1	1.42105	1.5	0.889323	1.13304	0.748162	0	2	4	3.15385
People_230_h	People	167		Surgery	38	40	1	1	1.15789	1.10256	0.436591	0.383534	0.452676	0	1	1	1.56757	2.275	1.09394	2.02532	0.156112	0	1	1	1.68421	2.15	1.14148	1.86121	0.542149	0	2	2	2.34211	2.825	1.12169	2.04923	0.753043	0	1	1	1.31579	1.26316	0.808912	0.723513	0.75717	0	3	3	3.46154
People_231_h	People	168		Skeleton	39	40	1	1	1.21053	1.33333	0.474079	0.621261	0.409389	0	1	1.5	2.4359	2.775	1.98408	2.18957	0.556506	0	1	2.5	2.25641	3.05	1.71246	2.21822	0.138853	0	2	3	2.46154	3.475	1.80418	2.05048	0.0192173	1	1	1	1.10811	1.26316	0.515525	0.794719	0.256783	0	1	1	1.78947
People_236_v	People	169		Skeletons	39	40	1	1	1.05405	1.05263	0.328798	0.324443	1	0	2	1	2.35897	2.65	1.70891	2.25945	0.961973	0	1.5	2	1.97368	2.725	1.3046	2.05048	0.154969	0	2	3	2.17949	3.125	1.37404	1.85621	0.0206247	1	1	1	1.61538	1.51282	1.13822	1.33519	0.346312	0	2	1.5	1.94737
People_239_h	People	170		Skin Disease	38	40	1	1	1.02632	1	0.162221	0	0.323595	0	3	4	2.84615	3.8	1.94041	2.25548	0.0569678	0	2	2	2.71795	2.75	1.99933	2.15728	0.861788	0	2	1.5	2.82051	2.7	2.01144	2.1979	0.590667	0	1	1	1.63158	1.875	1.05064	1.8143	0.641386	0	5	4	5.12821
[truncated: 23 more columns]
